# Supplementary material for: Integrative analysis of DNA methylation and gene expression through machine learning identifies stomach cancer diagnostic and prognostic biomarkers
Source: J Cell Mol Med. 2023 Feb 13;27(5):714–26. doi: 10.1111/jcmm.17693 (PMC9983314; doi:10.1111/jcmm.17693)
Supplement: Supplementary file 3 — Table S1. [file JCMM-27-714-s001.xlsx]

## Sheet: List of genes in Fig. 3A
Integrative analysis of DNA methylation and gene expression through machine learning identifies stomach cancer diagnostic and prognostic biomarkers
Supplementary Table 1		The complete list of genes in the figure 3A (Scatter plot of mean methylation differences versus log2 expression fold change)
Based on the mean methylation differences and log2FCs, genes were classified into five groups (The last column) including: hypomethylated-downregulated (yellow), hypomethylated-upregulated (blue), not significant (gray), hypermethylated-downregulated (red) and hypermethylated-upregulated (green)
Probe Name	UCSC_RefGene_Name	Adjusted p-value for differential expression analysis	log2 Fold Change	Adjusted p-value for differential methylation analysis	DeltaBeta	Group
cg09396217	ANGPT1	6.3842e-12	-1.50099	4.45344e-15	0.275707	Hyper-down
cg03038003	BEND5	7.48458e-10	-1.91033	1.79622e-06	0.254754	Hyper-down
cg01049530	BMP3	2.99856e-05	-2.22315	1.3072e-07	0.253566	Hyper-down
cg02920216	CHODL	1.47325e-14	-3.26115	9.33823e-13	0.273095	Hyper-down
cg01777397	CLIP4	2.39605e-11	-1.55744	1.72587e-06	0.263881	Hyper-down
cg06321883	COL19A1	2.52959e-06	-1.98779	2.07543e-08	0.269035	Hyper-down
cg18237405	CPNE5	4.29967e-12	-1.57895	1.59601e-07	0.26862	Hyper-down
cg21669679	DCC	2.63299e-05	-1.67064	8.82938e-07	0.264069	Hyper-down
cg22029275	FAM123A	0.00017023	-2.31655	2.69249e-12	0.359717	Hyper-down
cg25583174	FGF2	3.41404e-10	-1.79564	1.20499e-08	0.320504	Hyper-down
cg19343464	GRIA4	3.8754e-15	-2.63168	3.6999e-10	0.274293	Hyper-down
cg17105014	GYPC	7.02664e-12	-1.50427	1.63601e-13	0.294195	Hyper-down
cg12741420	IRF4	1.3783e-11	-1.93579	3.12579e-25	0.33503	Hyper-down
cg26590537	KCNA1	2.05237e-07	-3.22311	3.96663e-11	0.264189	Hyper-down
cg11754206	KCNB2	0.00148608	-1.52147	1.24529e-13	0.269277	Hyper-down
cg04688368	KCNMA1	3.08715e-07	-2.03833	3.35865e-12	0.346326	Hyper-down
cg23273897	MME	4.60098e-12	-2.66411	2.5173e-10	0.264903	Hyper-down
cg00687686	NDRG4	5.39045e-17	-2.25358	3.46137e-09	0.296579	Hyper-down
cg07663789	NPR3	2.12174e-05	-1.6528	1.05681e-10	0.367866	Hyper-down
cg22083047	PRICKLE2	1.69294e-11	-1.83334	1.27958e-10	0.254003	Hyper-down
cg23113963	SCNN1B	3.20036e-19	-4.18251	2.88225e-06	0.262896	Hyper-down
cg03064067	SLC6A15	0.00887908	-1.66822	9.30723e-15	0.331483	Hyper-down
cg14449051	SLC6A15	0.00887908	-1.66822	5.3211e-11	0.284393	Hyper-down
cg07710481	SLITRK5	3.7037e-05	-1.90016	2.83728e-08	0.284177	Hyper-down
cg13206017	SST	5.78844e-11	-3.91691	1.24481e-08	0.273668	Hyper-down
cg25593948	TFAP2B	1.50348e-08	-5.09325	1.55724e-10	0.258891	Hyper-down
cg04454951	VWC2	1.2635e-10	-2.88222	3.81057e-13	0.274127	Hyper-down
cg16969623	ZNF331	1.84137e-13	-1.64886	1.00055e-08	0.281933	Hyper-down
cg15883716	ANKRD45	3.50321e-07	1.94546	2.70336e-14	0.31863	Hyper-up
cg06539804	CPXM1	2.10724e-19	2.35026	3.6801e-10	0.331015	Hyper-up
cg03918304	HOXD10	3.61203e-08	3.1158	1.30212e-13	0.282353	Hyper-up
cg00970325	PAQR9	0.00665865	2.00924	4.88055e-14	0.317067	Hyper-up
cg15604467	POU4F1	0.00187375	1.79599	1.17092e-11	0.274389	Hyper-up
cg12238343	RXFP3	4.09076e-05	2.24801	3.30483e-12	0.258232	Hyper-up
cg00567749	VCAN	4.82171e-16	1.73158	2.4358e-08	0.307608	Hyper-up
cg02100848	C3orf32	2.4837e-08	-1.95753	5.68132e-22	-0.250695	Hypo-down
cg10560038	CMTM5	8.27681e-14	-3.99313	1.97189e-21	-0.29765	Hypo-down
cg04048259	EDN3	2.3408e-10	-2.49917	8.04047e-15	-0.257858	Hypo-down
cg06090864	FFAR1	0.000889269	-2.25985	1.15946e-22	-0.278467	Hypo-down
cg07309102	KLF4	1.56108e-19	-1.7345	1.18424e-73	-0.322499	Hypo-down
cg25214346	NR1I3	2.4006e-15	-1.64082	2.01364e-17	-0.268526	Hypo-down
cg04491443	PDILT	1.60007e-06	-4.0389	9.72575e-20	-0.269702	Hypo-down
cg04968426	PPP1R14D	1.31698e-06	-1.7708	6.02806e-14	-0.253053	Hypo-down
cg01316819	PPP1R1A	2.30157e-17	-4.03683	6.3706e-14	-0.262052	Hypo-down
cg13625403	TRIM29	1.20618e-07	-2.25936	2.62217e-13	-0.253779	Hypo-down
cg12530080	CDH12	0.000165201	2.10827	2.42764e-15	-0.270141	Hypo-up
cg03251079	HMGA2	2.08628e-32	4.2967	3.75535e-41	-0.259269	Hypo-up
cg24489015	LPO	0.000163375	1.94406	3.6204e-14	-0.259351	Hypo-up
cg21177096	MATN3	1.02069e-20	2.85032	3.24016e-36	-0.257279	Hypo-up
cg15538820	OBP2B	0.000165865	4.41943	1.90831e-26	-0.421398	Hypo-up
cg12530080	PMCHL1	0.0272684	2.11092	2.42764e-15	-0.270141	Hypo-up
cg03251079	RPSAP52	2.23425e-14	3.5826	3.75535e-41	-0.259269	Hypo-up
cg02915837	TEAD4	2.35535e-28	1.52854	8.29315e-63	-0.297345	Hypo-up
cg22568540	A1BG	0.00207002	-0.658677	7.28327e-20	-0.337694	Not-sig
cg03586879	A2BP1	0.210531	0.770787	0.000681135	0.118513	Not-sig
cg19378133	A2BP1	0.210531	0.770787	0.189416	0.0564269	Not-sig
cg12058490	A2M	0.952354	0.0161762	0.0178703	0.0830251	Not-sig
cg03490200	A2ML1	2.53024e-08	-4.75363	2.24215e-07	-0.194162	Not-sig
cg07393322	A4GALT	5.28243e-05	-0.813919	0.229098	0.0321166	Not-sig
cg09744051	A4GALT	5.28243e-05	-0.813919	0.364035	0.0308065	Not-sig
cg17687282	A4GNT	0.0181548	-1.34754	0.0288088	-0.0745935	Not-sig
cg00559473	AAAS	0.232815	0.116174	0.00119414	0.0125034	Not-sig
cg25159668	AADACL2	4.07997e-12	-4.0038	3.48208e-07	0.130986	Not-sig
cg12506971	AADAT	0.476183	-0.187891	0.0071115	-0.0965361	Not-sig
cg01654582	AADAT	0.476183	-0.187891	0.402708	-0.0171889	Not-sig
cg12224394	AAMP	0.0652401	-0.188961	7.98038e-16	0.0202821	Not-sig
cg21613754	AAMP	0.0652401	-0.188961	0.328788	0.0346617	Not-sig
cg09382492	AANAT	0.753043	0.13913	1.18137e-14	-0.208417	Not-sig
cg09102714	AARS	0.0644662	0.220561	0.0434992	-0.00373009	Not-sig
cg11492403	AARSD1	0.000480394	-0.355799	1.88025e-12	-0.194251	Not-sig
cg02426410	AASDH	0.694354	0.044849	4.05957e-12	0.0156752	Not-sig
cg03289369	AASDH	0.694354	0.044849	8.01143e-06	0.00899774	Not-sig
cg22024876	AASDHPPT	0.000122141	0.347727	7.03698e-12	0.0309334	Not-sig
cg26289824	AASDHPPT	0.000122141	0.347727	2.22788e-06	0.0046246	Not-sig
cg06667406	AASS	3.51617e-06	-0.927817	0.69921	-0.00745524	Not-sig
cg11857445	AATF	3.14497e-08	0.552897	0.0039544	0.0466194	Not-sig
cg05569220	AATK	0.925772	-0.034157	0.949679	-0.00165305	Not-sig
cg15890111	ABAT	4.1028e-10	-1.41986	0.0053157	0.0374514	Not-sig
cg20587543	ABAT	4.1028e-10	-1.41986	0.0288791	0.0283348	Not-sig
cg05449414	ABCA11P	0.0477969	0.303304	0.668998	0.00705137	Not-sig
cg02331561	ABCA17P	1.50308e-06	2.0532	0.466987	-0.0195398	Not-sig
cg21120249	ABCA2	0.00431447	0.445435	3.62451e-05	-0.112287	Not-sig
cg13970341	ABCA2	0.00431447	0.445435	0.065275	0.0264725	Not-sig
cg25934198	ABCA2	0.00431447	0.445435	0.161171	0.0264843	Not-sig
cg15428653	ABCA2	0.00431447	0.445435	0.162993	-0.0241591	Not-sig
cg02331561	ABCA3	0.393067	-0.263113	0.466987	-0.0195398	Not-sig
cg04592706	ABCA4	2.35988e-08	-1.99337	0.935516	-0.00145879	Not-sig
cg11651717	ABCA5	0.00538771	-0.505333	5.2518e-05	0.0303633	Not-sig
cg06409153	ABCA5	0.00538771	-0.505333	0.241077	0.0502535	Not-sig
cg22081096	ABCA6	0.000625216	-1.07195	0.325962	0.0399056	Not-sig
cg05989429	ABCA7	0.00356608	0.513794	3.40853e-13	0.0161432	Not-sig
cg10749413	ABCA7	0.00356608	0.513794	1.47979e-11	0.0226697	Not-sig
cg01966465	ABCB1	0.00300483	-0.865642	4.60091e-05	0.211625	Not-sig
cg15414833	ABCB1	0.00300483	-0.865642	0.000109088	0.243567	Not-sig
cg20118424	ABCB11	0.00519945	1.3311	0.895148	0.000876452	Not-sig
cg21643191	ABCB5	0.000478137	-1.49615	0.433384	-0.0228931	Not-sig
cg23547073	ABCB6	0.71319	0.077817	0.000144711	-0.0552353	Not-sig
cg00537910	ABCB6	0.71319	0.077817	0.0223336	0.0139702	Not-sig
cg20456055	ABCB8	0.481028	-0.0864564	3.31303e-17	0.0184198	Not-sig
cg11064206	ABCB9	0.63614	0.0969353	9.54667e-10	0.0136733	Not-sig
cg03923464	ABCB9	0.63614	0.0969353	0.241077	0.00846061	Not-sig
cg25545088	ABCC10	1.14192e-05	0.544956	1.31001e-12	0.164946	Not-sig
cg12940073	ABCC12	0.784364	0.279512	0.425642	0.0238378	Not-sig
cg23322112	ABCC13	5.9424e-07	-2.63526	0.786578	-0.00346909	Not-sig
cg09448875	ABCC2	0.0571272	-0.890788	1.21958e-09	-0.252378	Not-sig
cg24476569	ABCC4	3.77681e-05	0.791544	0.0830886	0.0626736	Not-sig
cg12783640	ABCC5	3.81425e-06	-0.671743	0.000134733	0.00488905	Not-sig
cg16378421	ABCC5	3.81425e-06	-0.671743	0.70082	-0.00708879	Not-sig
cg13185308	ABCC8	0.0385464	-1.23916	0.134352	-0.0400904	Not-sig
cg20025970	ABCC9	0.000120672	-1.18513	0.0763272	-0.0710409	Not-sig
cg24215727	ABCD3	0.0154627	-0.280918	8.17651e-07	0.0257442	Not-sig
cg07049929	ABCD4	5.37802e-08	-0.458082	7.27592e-20	-0.0401158	Not-sig
cg00375964	ABCE1	1.40076e-18	0.956414	3.7742e-08	0.0167713	Not-sig
cg18015044	ABCF1	7.81259e-06	0.388296	0.0449476	0.0387001	Not-sig
cg07038617	ABCF2	2.52675e-08	0.478149	4.37383e-09	0.0281588	Not-sig
cg13461600	ABCF3	0.188881	0.117484	5.51282e-07	0.023977	Not-sig
cg08663969	ABCG1	0.134541	-0.267473	0.0525757	-0.00854635	Not-sig
cg24352530	ABCG2	9.3723e-22	-2.84823	0.0120977	0.0948332	Not-sig
cg03222066	ABCG4	3.73079e-14	-1.88527	0.000299334	-0.102871	Not-sig
cg04410834	ABCG4	3.73079e-14	-1.88527	0.0789734	0.0332949	Not-sig
cg08453096	ABCG5	7.11258e-17	-3.24535	0.46294	0.0169139	Not-sig
cg25781162	ABCG5	7.11258e-17	-3.24535	0.779324	0.00909446	Not-sig
cg08453096	ABCG8	1.11256e-11	-3.51294	0.46294	0.0169139	Not-sig
cg25781162	ABCG8	1.11256e-11	-3.51294	0.779324	0.00909446	Not-sig
cg20353465	ABHD1	0.128735	0.504707	0.0665231	0.0576548	Not-sig
cg21675030	ABHD10	0.0173207	0.233432	5.77213e-07	0.00960717	Not-sig
cg14534967	ABHD11	1.47868e-11	1.13867	7.03513e-16	0.0257749	Not-sig
cg17351116	ABHD12	0.947221	-0.0108965	6.90366e-08	0.0144144	Not-sig
cg19434221	ABHD12	0.947221	-0.0108965	0.47525	0.000943751	Not-sig
cg18328933	ABHD14A	1.38288e-05	-0.60844	0.0068298	-0.0650783	Not-sig
cg18328933	ABHD14B	1.62178e-05	-0.537134	0.0068298	-0.0650783	Not-sig
cg21273125	ABHD2	0.00359092	0.547772	3.37879e-07	0.0270809	Not-sig
cg25523753	ABHD2	0.00359092	0.547772	0.312401	-0.00661869	Not-sig
cg14121103	ABHD5	9.03476e-16	-0.842152	0.0613795	0.0150695	Not-sig
cg05421946	ABHD6	5.43145e-32	-1.45981	0.00189371	0.00393654	Not-sig
cg22734480	ABHD8	2.749e-09	-1.03013	0.00647585	0.0814283	Not-sig
cg08145177	ABHD8	2.749e-09	-1.03013	0.582412	0.0183746	Not-sig
cg09845946	ABI2	0.030725	-0.258123	3.96212e-12	0.00838275	Not-sig
cg05462826	ABI2	0.030725	-0.258123	9.10487e-10	0.0259086	Not-sig
cg17839611	ABI3	0.489311	-0.145571	5.06318e-06	-0.126446	Not-sig
cg24456340	ABI3	0.489311	-0.145571	0.155706	-0.0302095	Not-sig
cg00168082	ABL1	8.35863e-09	-0.688863	0.244191	0.0214991	Not-sig
cg18986964	ABL1	8.35863e-09	-0.688863	0.253713	0.0254248	Not-sig
cg18433086	ABL2	4.71706e-12	0.666535	1.51745e-05	0.147406	Not-sig
cg04691540	ABL2	4.71706e-12	0.666535	0.000342654	0.0415943	Not-sig
cg05064181	ABLIM1	1.04123e-09	-1.0037	0.640566	-0.0165562	Not-sig
cg25821963	ABLIM3	5.52747e-07	-1.17308	0.28821	-0.0337568	Not-sig
cg07241568	ABO	0.515513	-0.229266	0.0145265	-0.068254	Not-sig
cg07897701	ABP1	0.000780673	-1.03439	8.51235e-12	-0.18238	Not-sig
cg19816938	ABR	0.000686606	-0.340059	0.000204042	0.137195	Not-sig
cg07005767	ABRA	0.791602	0.120778	4.21189e-06	-0.119695	Not-sig
cg12256080	ABT1	0.59604	-0.0566062	1.45863e-13	0.0391163	Not-sig
cg03330058	ABTB1	0.0688648	-0.268718	0.0965416	-0.0422405	Not-sig
cg18353563	ABTB1	0.0688648	-0.268718	0.42847	0.0142814	Not-sig
cg20728639	ABTB2	0.105405	-0.2676	0.0821171	0.0250349	Not-sig
cg01888411	ABTB2	0.105405	-0.2676	0.112187	0.0539386	Not-sig
cg15348640	ACAA1	8.77224e-22	-1.08694	0.000252116	0.00493959	Not-sig
cg26137790	ACAA2	0.847373	0.0459538	1.30612e-17	0.0411062	Not-sig
cg00231140	ACAA2	0.847373	0.0459538	0.0505838	0.0347356	Not-sig
cg20139214	ACACA	0.0315945	0.287293	1.59829e-15	0.0184462	Not-sig
cg16312916	ACAD10	0.00311225	-0.285744	2.9451e-18	0.0197177	Not-sig
cg21828898	ACAD11	5.71192e-13	-0.990244	0.0267037	0.0284901	Not-sig
cg04733388	ACAD11	5.71192e-13	-0.990244	0.837261	0.00232598	Not-sig
cg19966618	ACAD8	0.000757888	-0.287568	0.00043208	0.00421647	Not-sig
cg23927367	ACAD8	0.000757888	-0.287568	0.0152661	0.0292916	Not-sig
cg20083871	ACAD9	0.0548539	-0.149167	4.44839e-26	0.0521197	Not-sig
cg14470209	ACAD9	0.0548539	-0.149167	4.22672e-14	0.0292279	Not-sig
cg09068528	ACADL	2.9642e-06	-1.88566	0.746899	-0.0160388	Not-sig
cg27478651	ACADM	1.06265e-18	-1.07078	0.313257	0.0198647	Not-sig
cg27522780	ACADS	3.99521e-15	-1.3473	7.05096e-07	0.0299442	Not-sig
cg02740128	ACADVL	1.56082e-14	-0.781798	5.88153e-15	-0.0176685	Not-sig
cg24825722	ACADVL	1.56082e-14	-0.781798	0.00128045	-0.0711022	Not-sig
cg21636577	ACADVL	1.56082e-14	-0.781798	0.0481812	-0.0502067	Not-sig
cg12228229	ACADVL	1.56082e-14	-0.781798	0.0535063	0.033081	Not-sig
cg18230771	ACAN	1.24139e-50	3.74504	0.0263967	0.0853882	Not-sig
cg14163776	ACAP2	0.944941	-0.00883402	0.00178326	0.0722849	Not-sig
cg24497877	ACAP3	0.00020305	-0.465442	4.54304e-07	0.0167406	Not-sig
cg00262415	ACAP3	0.00020305	-0.465442	0.06391	0.0244966	Not-sig
cg24341800	ACAT1	3.62991e-14	-0.926636	2.1707e-30	-0.237804	Not-sig
cg15298323	ACAT2	0.112172	-0.266207	0.000469785	-0.110719	Not-sig
cg05879334	ACAT2	0.112172	-0.266207	0.00424312	0.0324417	Not-sig
cg14971781	ACBD3	0.00242668	0.282269	7.60126e-05	0.00756955	Not-sig
cg04466253	ACBD5	0.00907558	0.355294	1.93431e-15	0.0324418	Not-sig
cg26750139	ACBD6	0.0505319	0.191153	6.18227e-19	0.0328153	Not-sig
cg00223186	ACBD6	0.0505319	0.191153	0.188382	0.00930819	Not-sig
cg23126949	ACCN2	0.654567	-0.141965	0.0118888	0.0504897	Not-sig
cg06742978	ACCN2	0.654567	-0.141965	0.179596	0.0298008	Not-sig
cg03734783	ACCN3	0.811177	0.0817031	0.887141	-0.00289839	Not-sig
cg17610929	ACCN4	0.297132	0.389689	0.204646	0.070039	Not-sig
cg19210770	ACCN4	0.297132	0.389689	0.801214	0.0128981	Not-sig
cg15894661	ACCS	0.65352	-0.0859118	7.76588e-06	-0.0596742	Not-sig
cg20240860	ACCS	0.65352	-0.0859118	0.0205506	0.0590215	Not-sig
cg26698580	ACD	0.438524	0.0996727	4.02348e-18	-0.09826	Not-sig
cg20707345	ACD	0.438524	0.0996727	1.11575e-11	-0.0700395	Not-sig
cg15426734	ACD	0.438524	0.0996727	0.00549142	0.106197	Not-sig
cg10819446	ACD	0.438524	0.0996727	0.0327991	0.0396743	Not-sig
cg02131967	ACE	1.39213e-30	-2.26671	0.000610029	-0.107111	Not-sig
cg25221254	ACER1	7.08661e-11	-5.38845	6.91754e-09	-0.188226	Not-sig
cg12999109	ACER1	7.08661e-11	-5.38845	0.00129964	-0.101167	Not-sig
cg22992570	ACER3	0.0208539	0.25982	1.08242e-06	0.00586869	Not-sig
cg17838626	ACER3	0.0208539	0.25982	0.344273	0.011675	Not-sig
cg17731261	ACHE	0.190672	0.488057	0.030032	0.0527397	Not-sig
cg16141690	ACIN1	0.475564	0.0500073	7.54175e-16	-0.0528514	Not-sig
cg25140501	ACIN1	0.475564	0.0500073	0.0218207	0.00697668	Not-sig
cg25803423	ACIN1	0.475564	0.0500073	0.0316351	-0.00247658	Not-sig
cg24124398	ACLY	1.65175e-05	0.476179	2.34296e-15	0.0156113	Not-sig
cg18766847	ACMSD	0.81929	0.213666	0.00288738	-0.103221	Not-sig
cg24205633	ACN9	0.0600517	0.330258	0.0257311	0.0673661	Not-sig
cg01130192	ACO1	3.54177e-08	-0.685369	0.000936551	-0.0341139	Not-sig
cg15714041	ACO1	3.54177e-08	-0.685369	0.912362	-0.000275785	Not-sig
cg08759274	ACO2	2.59314e-25	-1.02949	8.88757e-21	-0.0454548	Not-sig
cg05593780	ACO2	2.59314e-25	-1.02949	0.264118	0.0015796	Not-sig
cg10266490	ACOT11	7.8729e-13	-1.26663	2.26202e-15	0.248869	Not-sig
cg26045205	ACOT11	7.8729e-13	-1.26663	0.00398212	-0.0613512	Not-sig
cg06171242	ACOT13	0.527417	-0.0824442	4.12064e-07	0.00863552	Not-sig
cg23020402	ACOT13	0.527417	-0.0824442	0.0450372	0.0229688	Not-sig
cg25598083	ACOT2	1.26343e-05	-0.614249	4.31451e-06	-0.170156	Not-sig
cg26780333	ACOT4	0.262724	-0.240101	0.182927	-0.0385825	Not-sig
cg25165880	ACOT7	0.175997	0.205309	1.78963e-09	0.166236	Not-sig
cg17236617	ACOT7	0.175997	0.205309	0.0184342	0.00597982	Not-sig
cg23134520	ACOT8	3.71024e-09	-0.718575	1.95119e-05	0.0214663	Not-sig
cg08101264	ACOT8	3.71024e-09	-0.718575	0.0242948	0.0744954	Not-sig
cg12452675	ACOX1	1.76048e-10	-0.792601	7.33808e-22	0.0355794	Not-sig
cg16419345	ACOX1	1.76048e-10	-0.792601	0.192672	0.0121712	Not-sig
cg06862062	ACOX3	1.35189e-23	-1.06603	4.93002e-15	0.0111681	Not-sig
cg08083689	ACOX3	1.35189e-23	-1.06603	3.57463e-08	0.0168377	Not-sig
cg27366669	ACP1	0.000463714	0.315433	2.2873e-18	0.0171292	Not-sig
cg21825027	ACP1	0.000463714	0.315433	3.75531e-07	-0.0527434	Not-sig
cg21207418	ACP5	0.0152474	0.485484	0.00585529	-0.0629137	Not-sig
cg07967308	ACP5	0.0152474	0.485484	0.628865	0.0132797	Not-sig
cg22122449	ACR	0.722069	-0.155844	0.000286421	-0.107429	Not-sig
cg05615487	ACR	0.722069	-0.155844	0.00759576	-0.0896273	Not-sig
cg00066153	ACRV1	9.30399e-06	1.40014	0.0122162	-0.0164492	Not-sig
cg27257408	ACSBG1	2.54909e-08	-1.53451	0.000543848	0.0561712	Not-sig
cg27087809	ACSBG1	2.54909e-08	-1.53451	0.00413259	-0.0922998	Not-sig
cg14672994	ACSF2	7.18317e-10	-1.17901	0.0209639	0.0513333	Not-sig
cg02516388	ACSF2	7.18317e-10	-1.17901	0.0449206	0.0021333	Not-sig
cg06818777	ACSF2	7.18317e-10	-1.17901	0.063758	-0.0545984	Not-sig
cg11476254	ACSF3	0.000174661	-0.436383	0.00193726	-0.0606624	Not-sig
cg16092956	ACSL1	0.000688925	-0.523242	0.300755	0.0220168	Not-sig
cg22111003	ACSL3	0.744792	-0.0454563	1.57025e-10	0.0107306	Not-sig
cg08147886	ACSL3	0.744792	-0.0454563	4.98114e-07	0.0173767	Not-sig
cg13849691	ACSL5	1.30132e-08	-1.2592	0.051355	-0.030915	Not-sig
cg19986872	ACSL6	0.00298101	-1.26883	0.0900483	0.0711561	Not-sig
cg16940935	ACSM1	0.0156426	-0.824354	0.0123751	-0.0541557	Not-sig
cg10078415	ACSM3	0.00647087	0.752396	0.00955801	0.027158	Not-sig
cg21644826	ACSM3	0.00647087	0.752396	0.142894	-0.00458	Not-sig
cg04428453	ACSM5	0.000153614	-1.24389	3.32955e-06	-0.123799	Not-sig
cg10938486	ACSM5	0.000153614	-1.24389	0.921351	0.00307492	Not-sig
cg00354572	ACSS3	0.834529	0.0887049	0.00129946	0.113862	Not-sig
cg01283289	ACSS3	0.834529	0.0887049	0.00212641	0.0954055	Not-sig
cg20025656	ACTA1	0.392612	-0.442599	0.00813158	0.0852653	Not-sig
cg26461637	ACTA2	2.86122e-09	-1.74634	1.03375e-14	0.0191187	Not-sig
cg10894512	ACTA2	2.86122e-09	-1.74634	0.00364904	0.0624149	Not-sig
cg23175281	ACTB	2.43745e-05	-0.449971	9.28346e-19	0.0116202	Not-sig
cg06048973	ACTC1	6.74071e-07	-1.89869	1.31433e-06	0.0998837	Not-sig
cg26053864	ACTC1	6.74071e-07	-1.89869	0.646218	-0.0216293	Not-sig
cg23173910	ACTG2	5.75034e-06	-2.188	0.446483	0.0159407	Not-sig
cg25198545	ACTL6A	4.81743e-16	0.885065	4.04478e-21	0.040018	Not-sig
cg03667091	ACTL6A	4.81743e-16	0.885065	1.04907e-05	0.0299667	Not-sig
cg14088161	ACTL6B	0.224849	-1.28195	0.0169673	-0.0780732	Not-sig
cg11628026	ACTL7A	0.977208	0.0244533	2.25091e-18	-0.0510709	Not-sig
cg00065385	ACTL7A	0.977208	0.0244533	0.00808925	-0.0112514	Not-sig
cg20587168	ACTL9	0.80989	0.335286	0.780051	-0.00849057	Not-sig
cg25126812	ACTN1	1.91234e-05	-0.806111	2.119e-14	-0.111804	Not-sig
cg21350283	ACTN1	1.91234e-05	-0.806111	0.446592	-0.00771463	Not-sig
cg16853982	ACTN2	2.17004e-07	-3.00756	2.44371e-09	0.175414	Not-sig
cg10523820	ACTN3	0.187193	-0.643341	0.00431211	0.0920104	Not-sig
cg08420085	ACTN3	0.187193	-0.643341	0.925446	-0.000544952	Not-sig
cg03144206	ACTN4	0.451547	-0.103237	1.21201e-19	0.0242405	Not-sig
cg15377649	ACTN4	0.451547	-0.103237	0.0213806	-0.00164758	Not-sig
cg09888137	ACTR1A	1.39643e-13	-0.553111	1.98088e-12	0.00920897	Not-sig
cg05720937	ACTR1B	1.20955e-08	-0.518838	4.6745e-20	0.028446	Not-sig
cg23123262	ACTR1B	1.20955e-08	-0.518838	0.00176759	0.0256391	Not-sig
cg11585425	ACTR2	1.1455e-06	0.347908	2.66624e-05	0.0141851	Not-sig
cg26540127	ACTR3	0.955544	-0.00584617	2.30361e-17	0.0280709	Not-sig
cg12644353	ACTR3	0.955544	-0.00584617	3.18736e-15	0.0611951	Not-sig
cg07753583	ACTR3C	0.27952	0.204881	4.64979e-20	-0.0784062	Not-sig
cg26826852	ACTR5	1.12366e-11	0.749104	0.000435454	0.0105659	Not-sig
cg14374842	ACTR5	1.12366e-11	0.749104	0.0486829	0.0162133	Not-sig
cg09464487	ACTR6	0.855576	0.0259398	0.0819457	0.0364352	Not-sig
cg04716261	ACTRT2	0.525537	1.38597	6.02686e-06	-0.0513719	Not-sig
cg16682903	ACVR1	0.0114214	0.239856	0.118498	0.0761095	Not-sig
cg09499849	ACVR1	0.0114214	0.239856	0.396818	-0.0280916	Not-sig
cg05940536	ACVR1B	0.263481	0.17033	0.734719	0.00354623	Not-sig
cg18638253	ACVR1C	0.57321	0.166469	0.000681437	-0.0351157	Not-sig
cg14689355	ACVR2A	0.0012874	-0.359601	8.68166e-07	0.0273841	Not-sig
cg22464182	ACVR2A	0.0012874	-0.359601	0.000888663	0.0232445	Not-sig
cg23640701	ACVRL1	0.674956	-0.079715	0.0400502	-0.0594704	Not-sig
cg19691267	ACYP1	7.66365e-07	0.821027	1.05362e-16	0.0396637	Not-sig
cg01615080	ACYP2	2.04283e-06	-0.641406	0.174233	0.0180951	Not-sig
cg17561452	ADAD2	0.00564898	-1.56707	4.87781e-08	-0.123437	Not-sig
cg07595943	ADAD2	0.00564898	-1.56707	0.0550007	-0.044596	Not-sig
cg26918442	ADAL	0.0685481	-0.267076	0.0458602	0.0537069	Not-sig
cg22727416	ADAM10	1.31808e-10	0.759055	0.215074	0.00693815	Not-sig
cg06253734	ADAM10	1.31808e-10	0.759055	0.418572	-0.00114135	Not-sig
cg06471905	ADAM11	3.39571e-05	-1.19699	0.853591	-0.00305283	Not-sig
cg11668923	ADAM12	3.33814e-44	3.86324	0.00757527	0.116699	Not-sig
cg13488201	ADAM12	3.33814e-44	3.86324	0.280963	0.0328518	Not-sig
cg15694180	ADAM15	0.623312	-0.0776001	0.425134	0.0050385	Not-sig
cg20291846	ADAM17	1.31859e-07	0.499261	1.56905e-12	-0.0159793	Not-sig
cg09079275	ADAM19	0.992321	0.00235858	2.93056e-08	0.232956	Not-sig
cg07540118	ADAM19	0.992321	0.00235858	3.96728e-06	0.235309	Not-sig
cg09314766	ADAM2	0.944998	0.111791	0.00413827	-0.0495128	Not-sig
cg03716937	ADAM2	0.944998	0.111791	0.124608	-0.0363163	Not-sig
cg05131524	ADAM22	1.00305e-06	1.50094	0.0485195	0.0726253	Not-sig
cg16778809	ADAM23	0.109348	-0.534551	0.00277474	0.142642	Not-sig
cg23131777	ADAM30	0.0255183	1.96846	0.0216449	-0.0559576	Not-sig
cg23326301	ADAM30	0.0255183	1.96846	0.643295	-0.00489446	Not-sig
cg22333888	ADAM33	3.64491e-07	-1.8128	0.0499785	-0.0530026	Not-sig
cg16652639	ADAM9	8.8277e-06	0.743188	0.0422407	0.00716269	Not-sig
cg13059335	ADAMDEC1	0.0114141	0.776895	2.51114e-06	0.0778099	Not-sig
cg14143055	ADAMDEC1	0.0114141	0.776895	0.165371	-0.0266569	Not-sig
cg11189837	ADAMTS1	2.13304e-17	-1.93979	0.0550141	0.103683	Not-sig
cg00472814	ADAMTS1	2.13304e-17	-1.93979	0.0792804	0.0823558	Not-sig
cg06994747	ADAMTS10	0.750405	0.0933973	0.00777951	0.0969156	Not-sig
cg22110492	ADAMTS13	0.000276873	-0.755666	0.0128297	-0.040689	Not-sig
cg14802951	ADAMTS13	0.000276873	-0.755666	0.671834	0.0112964	Not-sig
cg02503850	ADAMTS14	4.84623e-33	2.59914	0.0928432	-0.0728695	Not-sig
cg02564733	ADAMTS15	0.000836309	-1.0621	6.76877e-13	-0.190325	Not-sig
cg13707395	ADAMTS15	0.000836309	-1.0621	0.489627	0.0194038	Not-sig
cg10135717	ADAMTS17	0.694841	0.137619	0.000317678	-0.0898188	Not-sig
cg03238797	ADAMTS18	3.79873e-19	2.94943	0.391152	0.0343844	Not-sig
cg20807545	ADAMTS18	3.79873e-19	2.94943	0.950697	-0.0025807	Not-sig
cg15034135	ADAMTS19	0.212501	0.865566	1.09032e-05	0.180747	Not-sig
cg13701109	ADAMTS19	0.212501	0.865566	0.753398	0.00863279	Not-sig
cg11243196	ADAMTS3	0.000911648	0.756541	2.01677e-05	0.233199	Not-sig
cg17166812	ADAMTS4	0.631582	-0.122111	0.0011572	-0.059444	Not-sig
cg07354440	ADAMTS4	0.631582	-0.122111	0.0481946	-0.0384597	Not-sig
cg14448116	ADAMTS4	0.631582	-0.122111	0.995238	0.00013232	Not-sig
cg08190291	ADAMTS5	0.128655	-0.285188	0.00785013	0.122997	Not-sig
cg02577849	ADAMTS6	5.60089e-06	1.01758	4.78192e-11	-0.0159977	Not-sig
cg14700821	ADAMTS6	5.60089e-06	1.01758	0.000901951	0.0177744	Not-sig
cg01260219	ADAMTS8	0.000808649	-1.30106	1.75065e-06	-0.124592	Not-sig
cg01033938	ADAMTS8	0.000808649	-1.30106	0.000616004	0.13611	Not-sig
cg12187213	ADAMTS9	0.00134648	0.652441	1.58017e-07	0.0207075	Not-sig
cg00116234	ADAMTSL1	4.22797e-16	-2.00906	0.000392876	0.156797	Not-sig
cg16714091	ADAMTSL1	4.22797e-16	-2.00906	0.00180407	0.11654	Not-sig
cg14201417	ADAMTSL2	1.68162e-07	1.19519	0.050129	0.0730165	Not-sig
cg25580018	ADAMTSL2	1.68162e-07	1.19519	0.767752	-0.0101643	Not-sig
cg11611600	ADAMTSL3	2.76342e-08	-1.74646	0.155814	0.0544527	Not-sig
cg04863713	ADAMTSL4	2.00562e-09	-1.4205	0.0263436	0.0498954	Not-sig
cg05473871	ADAMTSL5	0.453097	-0.192488	0.0344749	0.0611099	Not-sig
cg04601137	ADAMTSL5	0.453097	-0.192488	0.277444	0.0364154	Not-sig
cg13634864	ADAP1	8.23895e-08	0.907305	1.68471e-10	-0.113495	Not-sig
cg10409799	ADAR	2.0048e-11	0.56278	1.88686e-16	-0.0148344	Not-sig
cg09676390	ADARB1	4.56051e-11	-1.17718	9.96738e-05	-0.0974548	Not-sig
cg08222185	ADARB1	4.56051e-11	-1.17718	0.727823	-0.00318381	Not-sig
cg05307923	ADARB2	0.000180012	-1.45112	1.29446e-08	0.235186	Not-sig
cg14590817	ADARB2	0.000180012	-1.45112	0.000983164	0.0830511	Not-sig
cg13232900	ADAT1	1.60803e-10	0.689705	0.00866963	0.00356463	Not-sig
cg21684385	ADAT2	7.8662e-13	1.11578	9.28437e-07	0.00919606	Not-sig
cg22189725	ADC	0.112089	0.317132	0.0985811	0.0260986	Not-sig
cg08426384	ADCK1	0.263044	0.119335	3.00514e-12	-0.0116305	Not-sig
cg24987170	ADCK1	0.263044	0.119335	0.0233941	0.0370481	Not-sig
cg13980308	ADCK2	0.768869	-0.0438833	6.35224e-05	0.0162104	Not-sig
cg16477324	ADCK4	0.143237	-0.159121	9.61226e-08	0.0219773	Not-sig
cg03395546	ADCK4	0.143237	-0.159121	0.374568	-0.0253197	Not-sig
cg13523557	ADCY1	0.00887355	0.731577	0.00191692	0.121411	Not-sig
cg07651242	ADCY1	0.00887355	0.731577	0.136679	0.070054	Not-sig
cg08205865	ADCY10	0.115493	0.59101	0.280691	0.0405557	Not-sig
cg04907257	ADCY2	0.000212124	-1.40414	0.0367182	-0.0571946	Not-sig
cg03663215	ADCY2	0.000212124	-1.40414	0.427749	0.0362204	Not-sig
cg17644208	ADCY3	3.65963e-09	0.655457	6.68276e-25	-0.253048	Not-sig
cg04348872	ADCY3	3.65963e-09	0.655457	0.000237981	-0.0628993	Not-sig
cg12265829	ADCY4	0.712748	0.0811421	0.0274405	0.0831661	Not-sig
cg16761581	ADCY4	0.712748	0.0811421	0.541438	0.0232786	Not-sig
cg13384396	ADCY5	4.37937e-08	-2.09337	0.206339	0.054436	Not-sig
cg22689690	ADCY6	0.208755	0.153434	6.67885e-32	-0.0543434	Not-sig
cg11422541	ADCY6	0.208755	0.153434	3.97956e-18	-0.078802	Not-sig
cg13851211	ADCY7	0.0521323	0.286804	3.41311e-17	-0.0691374	Not-sig
cg07376535	ADCYAP1	0.05292	-0.830356	1.7927e-05	0.134883	Not-sig
cg27076139	ADCYAP1R1	7.9294e-09	-3.62035	0.000794236	0.130355	Not-sig
cg13979182	ADD1	2.81658e-16	-0.714511	4.69035e-14	-0.049319	Not-sig
cg02496295	ADD1	2.81658e-16	-0.714511	5.64619e-08	0.0156412	Not-sig
cg08132931	ADD2	0.763401	0.146443	1.81174e-07	0.225005	Not-sig
cg00268009	ADH5	3.45189e-06	-0.457555	0.00143744	0.00967603	Not-sig
cg06518271	ADH6	0.0126022	-1.07251	0.00338162	-0.116287	Not-sig
cg08090772	ADHFE1	3.09135e-18	-2.60157	4.21762e-07	0.205559	Not-sig
cg14271690	ADIG	0.910301	-0.506721	0.0170185	-0.0698492	Not-sig
cg03573747	ADIPOQ	0.0598632	-1.68124	0.0152216	-0.0559912	Not-sig
cg12888039	ADIPOR1	3.64962e-05	-0.371828	2.81849e-07	0.00366996	Not-sig
cg16245844	ADIPOR2	0.0018923	-0.371732	3.31185e-18	-0.0225073	Not-sig
cg25892434	ADK	0.745829	-0.0557301	2.04377e-10	0.0150847	Not-sig
cg05019661	ADK	0.745829	-0.0557301	7.13117e-06	0.00656565	Not-sig
cg12228707	ADM	0.25968	-0.284956	0.209515	0.0286694	Not-sig
cg16003500	ADNP	5.57547e-10	0.583911	0.000266571	-0.00598649	Not-sig
cg05279707	ADNP	5.57547e-10	0.583911	0.000375053	0.0191274	Not-sig
cg23680936	ADO	4.25511e-05	0.357869	1.35008e-17	0.0289807	Not-sig
cg21949305	ADORA2A	0.00282331	-0.653884	0.0851576	0.0611082	Not-sig
cg07677850	ADORA2B	0.147269	0.37733	0.541737	0.0113509	Not-sig
cg02947253	ADORA3	0.666543	0.127342	1.12436e-05	-0.118561	Not-sig
cg25674286	ADORA3	0.666543	0.127342	0.0777587	-0.0658861	Not-sig
cg14399078	ADPRH	0.964135	-0.00920431	0.0153982	0.083278	Not-sig
cg14845091	ADPRHL1	0.687906	0.0906313	0.00014881	-0.0721848	Not-sig
cg00463202	ADPRHL1	0.687906	0.0906313	0.736172	-0.00570669	Not-sig
cg17963840	ADRA1A	2.4987e-10	-1.94596	5.69441e-06	0.129937	Not-sig
cg22461835	ADRA1A	2.4987e-10	-1.94596	9.32726e-05	0.144736	Not-sig
cg21575929	ADRA1B	0.0103876	-0.881966	3.37274e-10	-0.164642	Not-sig
cg09038885	ADRA1B	0.0103876	-0.881966	0.000134188	0.162319	Not-sig
cg26926521	ADRA2A	0.188601	0.504339	1.6795e-06	-0.178875	Not-sig
cg16886188	ADRA2A	0.188601	0.504339	0.698634	0.00469256	Not-sig
cg20634573	ADRA2B	0.519884	0.193683	0.609311	0.00398077	Not-sig
cg10235817	ADRA2C	0.0146789	0.876152	0.399953	-0.0264019	Not-sig
cg19110523	ADRB2	2.84178e-18	-2.29764	0.0181745	0.0809923	Not-sig
cg15415509	ADRB2	2.84178e-18	-2.29764	0.276601	0.032481	Not-sig
cg01386493	ADRB3	7.23032e-07	-2.33841	6.99223e-13	0.216337	Not-sig
cg17619823	ADRB3	7.23032e-07	-2.33841	0.32763	0.0385019	Not-sig
cg14519515	ADRBK1	0.049373	0.274211	0.000782811	0.0874031	Not-sig
cg21459921	ADRM1	0.000169332	0.457589	0.0269712	0.0150638	Not-sig
cg13430425	ADSL	0.187675	0.132736	0.0691849	0.00807284	Not-sig
cg02043070	ADSSL1	0.296867	-0.303152	0.0488977	0.0336832	Not-sig
cg06852744	AEBP1	0.061567	0.45524	2.75489e-05	-0.130168	Not-sig
cg02126753	AEBP1	0.061567	0.45524	0.00385223	0.151063	Not-sig
cg04572898	AEN	3.53723e-07	0.657798	5.68261e-06	0.0123858	Not-sig
cg15957394	AFAP1	0.491317	-0.109989	2.07037e-32	-0.226142	Not-sig
cg18619267	AFAP1	0.491317	-0.109989	0.0007847	-0.0431805	Not-sig
cg23092072	AFF1	3.37163e-07	-0.556154	1.62273e-13	0.014747	Not-sig
cg06183267	AFF3	7.8716e-09	-1.90423	0.0824257	-0.0707791	Not-sig
cg06638012	AFF4	0.00213809	-0.347711	0.00068126	0.0655344	Not-sig
cg13446235	AFG3L1	3.61104e-06	0.523771	0.000649413	0.012299	Not-sig
cg13969584	AFG3L1	3.61104e-06	0.523771	0.399088	0.0307724	Not-sig
cg23854921	AFTPH	0.224699	0.0978627	1.61975e-22	0.0244107	Not-sig
cg10423227	AFTPH	0.224699	0.0978627	1.81126e-06	0.0128598	Not-sig
cg00398048	AGA	2.10637e-05	-0.53387	1.06104e-11	0.229924	Not-sig
cg24768561	AGAP1	0.321733	-0.13017	0.385494	0.0240695	Not-sig
cg04856858	AGAP1	0.321733	-0.13017	0.767424	-0.0100378	Not-sig
cg17611475	AGAP2	0.29969	0.250505	0.0122717	-0.0447371	Not-sig
cg22199080	AGAP2	0.29969	0.250505	0.189938	0.0361599	Not-sig
cg01888601	AGBL2	2.55983e-10	1.58059	0.021714	0.102921	Not-sig
cg06744574	AGBL4	0.750864	-0.168959	4.82368e-07	0.248907	Not-sig
cg03038003	AGBL4	0.750864	-0.168959	1.79622e-06	0.254754	Not-sig
cg18512092	AGBL5	8.28554e-05	-0.417193	7.68932e-15	0.017942	Not-sig
cg14424579	AGBL5	8.28554e-05	-0.417193	0.00246467	0.00567901	Not-sig
cg17407908	AGER	0.821706	0.0537007	0.299883	-0.0204532	Not-sig
cg22792938	AGFG1	0.00643711	0.250288	3.95065e-17	0.159413	Not-sig
cg19850163	AGFG1	0.00643711	0.250288	5.12592e-05	-0.0118652	Not-sig
cg22154562	AGFG2	1.23477e-05	-0.770153	1.60143e-14	0.0055304	Not-sig
cg25836159	AGGF1	0.0969698	0.137941	8.05683e-14	0.041981	Not-sig
cg06252849	AGGF1	0.0969698	0.137941	0.692575	0.0019607	Not-sig
cg07640820	AGK	0.254724	0.120514	0.00872244	0.0556776	Not-sig
cg24794734	AGL	0.0633252	-0.240896	0.0636574	0.00501222	Not-sig
cg14453641	AGL	0.0633252	-0.240896	0.998398	-9.12135e-06	Not-sig
cg17385448	AGMAT	0.0315576	0.511988	5.60328e-07	-0.0789519	Not-sig
cg15982308	AGPAT1	4.70401e-06	-0.468269	4.68996e-07	0.0171061	Not-sig
cg08049198	AGPAT1	4.70401e-06	-0.468269	6.52768e-06	0.00981773	Not-sig
cg25537774	AGPAT2	0.0227902	-0.408076	4.29309e-06	0.0251409	Not-sig
cg15720535	AGPAT2	0.0227902	-0.408076	1.88485e-05	-0.146263	Not-sig
cg11166823	AGPAT3	0.000296998	-0.321385	2.00754e-15	0.0159817	Not-sig
cg15321195	AGPAT3	0.000296998	-0.321385	0.0879515	0.00419167	Not-sig
cg07074571	AGPAT4	0.978291	0.00707425	0.0147212	-0.089915	Not-sig
cg14435640	AGPAT6	2.79608e-06	0.4073	0.000669831	0.0423612	Not-sig
cg26071978	AGPAT9	1.79698e-20	-2.14476	0.0583574	0.0226048	Not-sig
cg10685945	AGPAT9	1.79698e-20	-2.14476	0.626369	-0.0144123	Not-sig
cg13332925	AGPS	5.18881e-09	0.507184	0.309288	0.00869464	Not-sig
cg21201572	AGR2	0.453784	-0.272964	0.0336602	-0.0973735	Not-sig
cg24426405	AGR2	0.453784	-0.272964	0.892814	-0.00484743	Not-sig
cg04176254	AGRP	0.0265088	0.982912	1.45231e-14	-0.102065	Not-sig
cg06810461	AGRP	0.0265088	0.982912	2.20864e-06	-0.0600272	Not-sig
cg22647018	AGT	6.66565e-08	1.67922	0.00618481	-0.0697558	Not-sig
cg04878152	AGTR1	8.1623e-06	-2.0079	0.618864	0.0204495	Not-sig
cg16297030	AGXT2	0.0347281	-1.74643	0.0456328	0.0560847	Not-sig
cg09745307	AGXT2	0.0347281	-1.74643	0.883132	-0.00721232	Not-sig
cg24727182	AGXT2L1	5.6137e-06	-3.2609	0.201935	-0.02983	Not-sig
cg18042806	AGXT2L2	6.69134e-09	-0.538087	4.98331e-06	-0.0902998	Not-sig
cg04025889	AHCY	2.86563e-05	0.544236	3.95751e-11	0.0244981	Not-sig
cg05674199	AHCY	2.86563e-05	0.544236	0.0169259	0.0384373	Not-sig
cg04310489	AHCYL1	8.58038e-16	-0.555914	3.44405e-15	0.0299695	Not-sig
cg16584911	AHCYL2	0.732799	0.0983254	1.45582e-29	-0.0914092	Not-sig
cg19902569	AHNAK	4.67438e-18	-1.59042	1.87291e-07	0.0280628	Not-sig
cg19764555	AHNAK	4.67438e-18	-1.59042	0.00196208	-0.0820409	Not-sig
cg11166252	AHR	1.94112e-07	0.668886	2.26304e-16	0.11023	Not-sig
cg13676215	AHR	1.94112e-07	0.668886	0.0103088	0.0617507	Not-sig
cg07780979	AHRR	0.965813	-0.0144844	8.85292e-10	-0.150297	Not-sig
cg19815139	AHSA1	0.00136091	0.306813	5.97065e-18	0.0380867	Not-sig
cg17598875	AHSA1	0.00136091	0.306813	0.0241703	0.0128686	Not-sig
cg11332950	AHSA2	0.000128485	0.607193	2.05862e-06	0.0273641	Not-sig
cg15118503	AHSA2	0.000128485	0.607193	0.000787069	0.0144631	Not-sig
cg07361385	AHSG	4.04171e-08	3.8936	0.238903	-0.0316451	Not-sig
cg02989940	AHSP	0.0691019	-0.851307	5.5306e-06	-0.149459	Not-sig
cg11177955	AIDA	0.0752286	0.177263	4.56072e-14	0.00974409	Not-sig
cg02878987	AIDA	0.0752286	0.177263	4.58446e-11	0.0193788	Not-sig
cg24211388	AIF1	0.94132	0.020003	1.059e-05	-0.145046	Not-sig
cg21440587	AIF1	0.94132	0.020003	0.075213	0.0452089	Not-sig
cg25954354	AIF1L	2.97677e-18	-2.45129	0.287979	0.0445465	Not-sig
cg26699283	AIFM2	0.159174	0.202358	0.0218152	0.035707	Not-sig
cg02100629	AIFM2	0.159174	0.202358	0.888588	-0.00225928	Not-sig
cg07331806	AIFM3	1.02717e-05	1.31135	0.138162	0.0364983	Not-sig
cg24194539	AIM1	0.000286077	-0.994053	2.60309e-12	0.0325817	Not-sig
cg25263140	AIM1	0.000286077	-0.994053	2.123e-06	0.0169825	Not-sig
cg15750102	AIMP1	0.0512929	0.156594	1.75705e-08	0.012307	Not-sig
cg00230271	AIMP1	0.0512929	0.156594	0.928781	0.000522801	Not-sig
cg04317940	AIMP2	0.34951	0.118986	6.92309e-15	0.0155111	Not-sig
cg21747271	AIP	0.00288613	-0.331338	3.00816e-06	-0.103748	Not-sig
cg26500816	AIPL1	0.748209	0.246031	2.24031e-05	0.0135346	Not-sig
cg20959866	AJAP1	0.0434704	-0.631426	0.0774055	0.055564	Not-sig
cg09092161	AK1	0.0379288	-0.348816	0.337516	0.0150063	Not-sig
cg06394897	AK2	0.989568	-0.00167673	3.20797e-15	-0.0254018	Not-sig
cg06207460	AK3	2.54966e-06	-0.554597	7.01468e-16	-0.114107	Not-sig
cg25282780	AK3	2.54966e-06	-0.554597	0.0294137	-0.00680413	Not-sig
cg10482024	AK3L1	0.000946675	-0.761133	0.247905	0.0341941	Not-sig
cg25604883	AK5	3.45945e-08	-1.92135	0.000804142	0.111435	Not-sig
cg26466094	AK5	3.45945e-08	-1.92135	0.00186483	0.15643	Not-sig
cg17504464	AK7	0.0646798	0.458878	3.12337e-08	0.0234718	Not-sig
cg18936744	AK7	0.0646798	0.458878	2.31209e-07	0.00820902	Not-sig
cg21409722	AKAP1	0.21338	-0.133182	3.27519e-05	-0.0107844	Not-sig
cg11630242	AKAP10	0.0844973	-0.161926	5.56827e-08	0.252912	Not-sig
cg10391629	AKAP11	0.558153	0.0868148	2.49097e-07	0.0208873	Not-sig
cg17921034	AKAP11	0.558153	0.0868148	0.0575393	0.0132823	Not-sig
cg12061236	AKAP12	2.4654e-06	-1.36221	2.83393e-09	0.212871	Not-sig
cg08211967	AKAP13	0.9386	-0.0121136	1.4912e-08	0.016741	Not-sig
cg05421555	AKAP13	0.9386	-0.0121136	2.22187e-05	-0.00473598	Not-sig
cg15083233	AKAP2	9.86025e-07	-0.986674	4.49466e-13	0.424386	Not-sig
cg06953995	AKAP2	9.86025e-07	-0.986674	2.05916e-06	0.120371	Not-sig
cg04254119	AKAP3	0.254551	-0.298884	0.00123123	-0.0821186	Not-sig
cg26524899	AKAP5	1.70127e-07	0.921968	0.0212695	0.0668524	Not-sig
cg24812523	AKAP6	5.4942e-11	-2.23659	0.600399	0.00736768	Not-sig
cg21680717	AKAP8	0.00982938	0.173548	1.42868e-17	0.0266189	Not-sig
cg21336547	AKAP8	0.00982938	0.173548	0.00643342	0.00191862	Not-sig
cg21680717	AKAP8L	0.467839	-0.0616532	1.42868e-17	0.0266189	Not-sig
cg23723933	AKAP9	0.0399409	0.361839	0.15615	0.00238582	Not-sig
cg01500097	AKD1	0.101824	-0.247301	0.031808	0.0708834	Not-sig
cg03976567	AKD1	0.101824	-0.247301	0.799758	0.000899635	Not-sig
cg19675684	AKIRIN1	0.00396395	-0.250118	3.30439e-12	0.0232623	Not-sig
cg11323731	AKR1A1	8.08957e-08	-0.599353	4.0953e-06	0.012551	Not-sig
cg18416881	AKR1B1	0.946564	-0.0157124	0.000129356	0.180303	Not-sig
cg13801416	AKR1B1	0.946564	-0.0157124	0.000625568	0.174463	Not-sig
cg11693019	AKR1B10	7.92137e-07	-2.23442	0.385794	-0.0224576	Not-sig
cg09272256	AKR1C4	0.00354864	1.41106	2.24062e-05	-0.1773	Not-sig
cg20647137	AKR1D1	0.332095	0.647451	0.0136343	-0.0321026	Not-sig
cg09277575	AKR1D1	0.332095	0.647451	0.531299	-0.0273985	Not-sig
cg11233384	AKR7A3	2.05241e-06	-1.46612	0.966204	-0.000624553	Not-sig
cg02956093	AKT1	0.0346816	-0.178216	0.000225127	-0.0157424	Not-sig
cg19073614	AKT1S1	0.191693	-0.150402	8.12157e-16	0.0144687	Not-sig
cg09842540	AKT1S1	0.191693	-0.150402	3.36031e-14	0.0151962	Not-sig
cg08711674	AKT1S1	0.191693	-0.150402	1.31127e-09	-0.134445	Not-sig
cg11739626	AKT1S1	0.191693	-0.150402	0.281015	-0.031847	Not-sig
cg22973042	AKT2	0.000247326	-0.361848	0.642738	0.00383123	Not-sig
cg22637834	AKT3	2.89346e-05	-0.943038	0.000221757	-0.103575	Not-sig
cg24633242	AKTIP	2.03259e-10	-0.698763	3.15632e-21	0.0535701	Not-sig
cg02027010	ALAD	2.31856e-17	-0.781187	4.54839e-05	0.0232749	Not-sig
cg03929796	ALAS1	0.0208692	-0.285505	0.00700234	0.0713768	Not-sig
cg16338347	ALCAM	0.205387	0.274233	0.00928146	0.0356117	Not-sig
cg02582608	ALCAM	0.205387	0.274233	0.193551	0.0198084	Not-sig
cg25658980	ALDH16A1	0.936512	0.0153603	5.2453e-09	0.0361846	Not-sig
cg13278334	ALDH16A1	0.936512	0.0153603	0.402218	0.00325401	Not-sig
cg05889321	ALDH18A1	0.00496618	0.308206	2.08711e-25	-0.109319	Not-sig
cg12239750	ALDH18A1	0.00496618	0.308206	9.70646e-09	0.00277335	Not-sig
cg00930873	ALDH1A2	0.0813957	-0.834839	0.00722065	0.107995	Not-sig
cg19177941	ALDH1A3	0.709316	0.107674	6.60707e-13	-0.217559	Not-sig
cg19224278	ALDH1A3	0.709316	0.107674	1.4585e-06	0.156483	Not-sig
cg26509022	ALDH1A3	0.709316	0.107674	0.128237	-0.0781994	Not-sig
cg23191950	ALDH1A3	0.709316	0.107674	0.42023	0.0303207	Not-sig
cg07800320	ALDH1L1	0.0582885	-0.906309	0.172127	0.0597558	Not-sig
cg16312163	ALDH1L1	0.0582885	-0.906309	0.676236	0.0191111	Not-sig
cg10449070	ALDH2	9.04821e-12	-0.990333	0.0168716	0.0206395	Not-sig
cg19186356	ALDH2	9.04821e-12	-0.990333	0.26242	-0.0268727	Not-sig
cg09303043	ALDH3A2	8.50442e-18	-1.17097	2.58271e-12	0.0160094	Not-sig
cg22767735	ALDH3A2	8.50442e-18	-1.17097	0.0537189	0.0183685	Not-sig
cg07730301	ALDH3B1	0.913028	0.0340066	0.000698634	-0.0750546	Not-sig
cg15322932	ALDH3B1	0.913028	0.0340066	0.00237837	0.044019	Not-sig
cg21728447	ALDH4A1	7.32266e-05	-0.69763	1.29233e-16	0.0218629	Not-sig
cg25375764	ALDH5A1	0.0162479	0.465466	0.0100824	0.090535	Not-sig
cg09194436	ALDH6A1	6.31402e-20	-1.1961	1.0501e-18	0.014669	Not-sig
cg08675664	ALDH7A1	0.0447992	-0.294695	1.08768e-10	-0.12923	Not-sig
cg08343943	ALDH9A1	2.74958e-14	-0.771735	0.000927155	0.0291932	Not-sig
cg00577167	ALDOB	6.28626e-20	-4.56455	0.000821953	0.12716	Not-sig
cg06367117	ALDOC	4.01027e-16	-1.5597	0.122167	0.0263343	Not-sig
cg15692239	ALDOC	4.01027e-16	-1.5597	0.255504	0.0111435	Not-sig
cg24167928	ALG11	1.99631e-12	1.11038	0.741324	0.00181999	Not-sig
cg12932195	ALG12	0.10549	-0.181922	0.149897	-0.0320229	Not-sig
cg15492003	ALG2	0.679462	0.0458427	3.23284e-12	0.0062975	Not-sig
cg07535475	ALG2	0.679462	0.0458427	0.000136841	0.0167871	Not-sig
cg04574442	ALG8	3.03209e-12	0.899802	0.00281517	0.0221609	Not-sig
cg18277754	ALK	7.96476e-06	-1.7939	0.0483998	0.087421	Not-sig
cg21974996	ALKBH1	0.890228	-0.0145445	1.48162e-24	0.0478611	Not-sig
cg15046735	ALKBH1	0.890228	-0.0145445	0.000180001	0.00276537	Not-sig
cg17838765	ALKBH3	0.0039625	-0.372665	0.25175	0.038642	Not-sig
cg22637507	ALKBH3	0.0039625	-0.372665	0.83291	0.00541453	Not-sig
cg09648233	ALKBH4	0.967696	0.00588444	1.55317e-05	0.00816154	Not-sig
cg07404418	ALKBH4	0.967696	0.00588444	0.774601	-0.00276107	Not-sig
cg22501393	ALKBH6	0.672707	-0.0589741	4.23392e-19	0.0311073	Not-sig
cg17351385	ALKBH6	0.672707	-0.0589741	0.0250388	-0.00417723	Not-sig
cg05968233	ALKBH7	1.35134e-13	-1.05932	3.60875e-08	0.133318	Not-sig
cg13120519	ALKBH7	1.35134e-13	-1.05932	3.41885e-07	0.011754	Not-sig
cg10404950	ALKBH8	8.26956e-05	0.363689	1.02744e-08	0.011613	Not-sig
cg17648241	ALKBH8	8.26956e-05	0.363689	3.45114e-05	0.0251419	Not-sig
cg03760483	ALOX12	1.57616e-34	-4.85487	0.0432423	-0.0622412	Not-sig
cg03742272	ALOX12B	0.0690403	-0.952239	0.00425271	-0.086987	Not-sig
cg09872233	ALOX15	1.81089e-05	1.98588	0.0297375	0.0921886	Not-sig
cg12343777	ALOX15B	7.10064e-12	-2.46918	0.211833	-0.0207568	Not-sig
cg15799267	ALOX15B	7.10064e-12	-2.46918	0.844389	0.00569594	Not-sig
cg18809289	ALOX5	0.167434	0.308995	0.117054	-0.0371498	Not-sig
cg08529529	ALOX5AP	0.890235	0.0433984	0.048922	0.0646021	Not-sig
cg10392768	ALOXE3	0.348928	0.410316	3.63246e-06	0.0325149	Not-sig
cg00184893	ALOXE3	0.348928	0.410316	0.00598654	0.0234845	Not-sig
cg03364781	ALPK1	0.00229104	0.415673	0.201044	-0.0297977	Not-sig
cg07251857	ALPK3	0.0174123	-0.669603	0.00947556	-0.0590472	Not-sig
cg20645065	ALPL	0.249168	0.30249	0.0133084	0.0852917	Not-sig
cg18374517	ALPPL2	1.40129e-25	5.78273	0.000302317	0.0732095	Not-sig
cg00314943	ALPPL2	1.40129e-25	5.78273	0.813444	-0.00202734	Not-sig
cg05369142	ALS2CL	0.0520123	-0.44358	0.235059	-0.0254653	Not-sig
cg11052143	ALS2CR11	0.087499	0.655865	0.000853658	0.127053	Not-sig
cg15780361	ALS2CR11	0.087499	0.655865	0.00117135	0.0987903	Not-sig
cg25671651	ALS2CR8	0.00263664	-0.466221	3.80949e-08	0.0149	Not-sig
cg06834261	ALS2CR8	0.00263664	-0.466221	0.594363	0.00135037	Not-sig
cg14116122	ALX1	0.00905086	2.59876	3.2447e-08	0.218919	Not-sig
cg02409351	ALX1	0.00905086	2.59876	0.0034386	0.126407	Not-sig
cg08719081	ALX3	0.365088	0.186841	0.00210693	-0.0355201	Not-sig
cg16893614	ALX3	0.365088	0.186841	0.0375087	-0.0176343	Not-sig
cg27318318	ALX4	0.288865	0.626502	1.21249e-05	0.118827	Not-sig
cg15817236	ALX4	0.288865	0.626502	3.36175e-05	0.196874	Not-sig
cg13807496	ALX4	0.288865	0.626502	0.00582955	0.0796095	Not-sig
cg04988423	ALX4	0.288865	0.626502	0.739196	0.0161932	Not-sig
cg12346515	AMACR	0.0365665	0.475485	4.26437e-20	0.0311628	Not-sig
cg01091448	AMACR	0.0365665	0.475485	2.25589e-09	0.00556204	Not-sig
cg13523386	AMBN	0.68969	0.445551	0.070003	-0.0613291	Not-sig
cg25420952	AMBP	0.0196566	1.03084	0.224114	-0.0381187	Not-sig
cg06630567	AMBP	0.0196566	1.03084	0.831955	0.00797885	Not-sig
cg00115714	AMD1	0.992797	0.00117541	0.000985614	0.0088533	Not-sig
cg04128563	AMD1	0.992797	0.00117541	0.0526446	0.0115192	Not-sig
cg20203596	AMDHD1	0.00340499	1.01412	0.12169	0.0383536	Not-sig
cg09548179	AMDHD2	0.705756	-0.0612098	0.166833	0.0145809	Not-sig
cg12312863	AMDHD2	0.705756	-0.0612098	0.974978	-0.000914476	Not-sig
cg11323230	AMFR	1.62545e-13	-0.67064	3.21804e-18	0.0142132	Not-sig
cg22296149	AMH	1.90713e-20	3.20994	1.2715e-06	-0.112773	Not-sig
cg07376232	AMICA1	0.000359922	-0.763227	0.00348013	-0.105193	Not-sig
cg07473175	AMIGO2	0.00320176	0.735109	0.00157853	0.131617	Not-sig
cg13640200	AMIGO2	0.00320176	0.735109	0.00588901	0.0968703	Not-sig
cg01932215	AMMECR1L	0.00270981	0.195539	5.64939e-20	0.0376512	Not-sig
cg26782833	AMMECR1L	0.00270981	0.195539	2.25421e-05	0.159514	Not-sig
cg09616556	AMN	0.000235366	-1.06684	0.00061302	-0.106717	Not-sig
cg22406518	AMOTL2	0.14355	-0.224395	8.35525e-54	-0.158313	Not-sig
cg08115510	AMOTL2	0.14355	-0.224395	2.39422e-34	-0.0392951	Not-sig
cg15740508	AMPD1	1.14426e-13	-3.31317	0.62405	-0.0163262	Not-sig
cg23523368	AMPD1	1.14426e-13	-3.31317	0.659898	0.0153079	Not-sig
cg20885089	AMPD2	3.80369e-05	0.371377	3.09867e-13	0.0193289	Not-sig
cg08035082	AMPD3	0.92451	0.0198226	0.0056949	-0.0494278	Not-sig
cg10293925	AMPH	0.0012151	-0.846022	0.956541	-0.00285415	Not-sig
cg25021247	AMT	1.84503e-07	-1.14631	0.13718	0.0470912	Not-sig
cg20191453	AMT	1.84503e-07	-1.14631	0.66473	0.0161833	Not-sig
cg17536071	AMTN	8.39368e-05	-3.29669	0.00749934	0.0960315	Not-sig
cg23707905	AMY2B	0.0150782	0.719234	0.0514612	-0.0162791	Not-sig
cg00375964	ANAPC10	0.808082	-0.0335543	3.7742e-08	0.0167713	Not-sig
cg01515426	ANAPC11	0.236845	-0.153805	8.80435e-18	0.0209916	Not-sig
cg02387854	ANAPC11	0.236845	-0.153805	5.79785e-17	0.0192566	Not-sig
cg13798579	ANAPC13	0.872759	-0.022117	9.83173e-16	0.0201761	Not-sig
cg15484384	ANAPC13	0.872759	-0.022117	3.20856e-12	-0.151136	Not-sig
cg18871670	ANAPC13	0.872759	-0.022117	7.46295e-06	0.0385776	Not-sig
cg06541857	ANAPC13	0.872759	-0.022117	0.00521159	0.041959	Not-sig
cg27291231	ANAPC2	0.987588	0.00199095	1.88071e-10	-0.20987	Not-sig
cg03804500	ANAPC2	0.987588	0.00199095	0.0132882	-0.0695149	Not-sig
cg10467681	ANAPC2	0.987588	0.00199095	0.235352	0.00720141	Not-sig
cg22845362	ANAPC4	0.112755	0.142655	6.45627e-18	0.0188306	Not-sig
cg13918811	ANAPC4	0.112755	0.142655	0.214659	0.0337321	Not-sig
cg19434066	ANAPC5	0.00452715	0.224056	2.00759e-16	0.0243646	Not-sig
cg01376672	ANAPC5	0.00452715	0.224056	0.509208	0.00156842	Not-sig
cg19211827	ANG	2.1416e-07	-1.10612	0.00453053	0.0153303	Not-sig
cg25327013	ANG	2.1416e-07	-1.10612	0.0193434	0.0395136	Not-sig
cg00012199	ANG	2.1416e-07	-1.10612	0.0320511	0.0510304	Not-sig
cg17969298	ANGEL2	0.00910871	0.208544	2.7891e-13	0.0165038	Not-sig
cg11745019	ANGPT1	6.3842e-12	-1.50099	0.23403	0.0279705	Not-sig
cg03218374	ANGPT4	0.147269	-0.667176	0.89909	-0.00336064	Not-sig
cg11213150	ANGPTL2	0.0452092	-0.477125	0.773895	0.00899068	Not-sig
cg02218214	ANGPTL3	0.000286434	-1.66323	0.00288392	0.0540807	Not-sig
cg21409833	ANGPTL3	0.000286434	-1.66323	0.220889	0.0129977	Not-sig
cg16745616	ANGPTL4	1.59071e-05	-1.24271	0.00125055	0.112097	Not-sig
cg19531130	ANGPTL5	6.06981e-11	-2.68462	0.991647	-0.00049379	Not-sig
cg07543883	ANGPTL6	6.48471e-18	-2.41543	0.00599695	0.074038	Not-sig
cg04508649	ANGPTL7	1.93911e-12	-2.90735	0.00150753	0.0160106	Not-sig
cg21223353	ANGPTL7	1.93911e-12	-2.90735	0.57922	0.00278104	Not-sig
cg26984624	ANK1	3.94846e-07	1.7757	3.39925e-07	-0.112156	Not-sig
cg03476195	ANK2	1.07597e-09	-2.00757	0.00214077	0.127066	Not-sig
cg02735486	ANK2	1.07597e-09	-2.00757	0.529551	0.0209032	Not-sig
cg24592364	ANKH	0.00199088	0.507899	0.113361	0.0351179	Not-sig
cg09238598	ANKH	0.00199088	0.507899	0.146378	0.0367291	Not-sig
cg08918431	ANKHD1	0.433728	0.0919887	1.41369e-14	0.016304	Not-sig
cg14520511	ANKIB1	9.13733e-07	0.812718	1.99707e-08	0.0128714	Not-sig
cg08771429	ANKIB1	9.13733e-07	0.812718	0.461285	0.0117592	Not-sig
cg26144265	ANKMY2	0.834436	0.031661	9.36153e-22	0.0243524	Not-sig
cg25778479	ANKMY2	0.834436	0.031661	0.000328149	0.0692328	Not-sig
cg00884529	ANKMY2	0.834436	0.031661	0.0149516	-0.00895765	Not-sig
cg10237911	ANKRA2	0.00506496	-0.247831	6.75884e-24	-0.162384	Not-sig
cg10833576	ANKRA2	0.00506496	-0.247831	5.06737e-06	0.0467261	Not-sig
cg04467034	ANKRD10	4.0432e-07	0.618475	1.73049e-07	0.0102371	Not-sig
cg06540715	ANKRD10	4.0432e-07	0.618475	6.24443e-06	-0.015572	Not-sig
cg08392591	ANKRD11	0.470963	0.082143	0.344766	-0.00658863	Not-sig
cg22468803	ANKRD12	0.00156485	-0.358547	0.0096519	0.0136849	Not-sig
cg16616734	ANKRD13A	0.000229635	-0.350134	1.59102e-21	0.0288878	Not-sig
cg12333095	ANKRD13A	0.000229635	-0.350134	0.00731137	0.00313145	Not-sig
cg11780934	ANKRD13B	2.2416e-12	1.23201	0.0431376	0.0288931	Not-sig
cg09735905	ANKRD13C	0.557955	-0.0498038	0.00180175	0.0461087	Not-sig
cg15128849	ANKRD13C	0.557955	-0.0498038	0.0594387	0.0406937	Not-sig
cg17560720	ANKRD16	0.631321	-0.0653234	0.00790033	0.0170953	Not-sig
cg13271963	ANKRD2	0.291965	0.581056	5.59792e-18	-0.0435558	Not-sig
cg25162794	ANKRD23	0.000860305	0.521604	1.4304e-06	-0.0462268	Not-sig
cg02518671	ANKRD24	0.299351	-0.24081	6.00606e-08	0.0105889	Not-sig
cg09936839	ANKRD24	0.299351	-0.24081	0.945446	0.00247748	Not-sig
cg24668150	ANKRD26	0.0295853	0.314409	1.3047e-08	0.0200906	Not-sig
cg17165760	ANKRD26	0.0295853	0.314409	0.00376497	0.0169738	Not-sig
cg24792749	ANKRD27	0.35169	0.112348	1.6017e-17	0.0338036	Not-sig
cg18493238	ANKRD30A	0.133791	1.38081	1.73944e-09	-0.146575	Not-sig
cg03975345	ANKRD32	2.05996e-11	0.71317	1.862e-17	0.0240209	Not-sig
cg19948393	ANKRD33	4.07198e-09	3.63412	0.365481	-0.0318568	Not-sig
cg19413110	ANKRD34A	2.13634e-08	-1.02432	1.2431e-26	-0.0314235	Not-sig
cg07036775	ANKRD34A	2.13634e-08	-1.02432	3.98877e-13	0.0117896	Not-sig
cg10823926	ANKRD35	9.30441e-23	-2.75096	1.15701e-05	0.0103924	Not-sig
cg11595794	ANKRD37	1.97268e-07	-1.28931	0.00258728	0.017191	Not-sig
cg19905754	ANKRD37	1.97268e-07	-1.28931	0.224225	0.0050188	Not-sig
cg27465858	ANKRD40	0.000134835	-0.328258	3.73833e-14	0.0575338	Not-sig
cg15749322	ANKRD42	0.00244909	0.27512	0.00422792	0.0231741	Not-sig
cg26399201	ANKRD43	2.92843e-07	-1.54452	0.0755946	-0.0491657	Not-sig
cg18840461	ANKRD43	2.92843e-07	-1.54452	0.713356	0.00649268	Not-sig
cg04446579	ANKRD45	3.50321e-07	1.94546	1.25718e-10	0.218958	Not-sig
cg12548064	ANKRD46	0.634614	-0.0702349	8.88806e-20	0.0274095	Not-sig
cg20815063	ANKRD49	0.00121795	0.422542	0.00132898	0.0187231	Not-sig
cg06289589	ANKRD5	2.96588e-08	0.80477	0.023318	0.0128709	Not-sig
cg27204739	ANKRD5	2.96588e-08	0.80477	0.474772	-0.00592255	Not-sig
cg18006568	ANKRD53	1.50829e-14	-1.9373	0.00252548	-0.115739	Not-sig
cg19070798	ANKRD54	0.223423	-0.128528	2.62177e-12	0.0101782	Not-sig
cg03552103	ANKRD57	0.000331976	-0.58218	4.80287e-11	-0.207328	Not-sig
cg05879919	ANKRD9	8.43453e-18	-1.1724	5.86995e-29	-0.0365369	Not-sig
cg16787352	ANKRD9	8.43453e-18	-1.1724	0.024425	-0.0642775	Not-sig
cg13510363	ANKS1A	4.09072e-05	-0.462888	9.03223e-09	0.00856466	Not-sig
cg12542604	ANKS1A	4.09072e-05	-0.462888	0.016613	0.0180638	Not-sig
cg13338132	ANKS1B	2.44606e-10	-2.19226	4.61202e-10	-0.220292	Not-sig
cg09585834	ANKS3	0.0701109	0.202573	7.41669e-15	0.0307689	Not-sig
cg10185638	ANKZF1	1.1909e-06	0.423122	3.59566e-09	0.010529	Not-sig
cg03461495	ANKZF1	1.1909e-06	0.423122	0.00014816	0.00574826	Not-sig
cg18491230	ANLN	1.30464e-36	2.05295	1.34489e-09	0.0173696	Not-sig
cg09632416	ANO10	2.3169e-20	-1.02176	0.251126	0.00134417	Not-sig
cg03087937	ANO3	4.95827e-06	2.28384	0.526428	0.0192342	Not-sig
cg24949344	ANO6	0.000927427	-0.416261	6.12435e-17	-0.0190342	Not-sig
cg23310538	ANO6	0.000927427	-0.416261	1.61083e-08	0.0190201	Not-sig
cg19372178	ANO7	1.81292e-05	-1.3356	0.146801	-0.0356554	Not-sig
cg06188683	ANP32A	0.181689	0.122929	2.03268e-13	0.00580519	Not-sig
cg13003163	ANP32D	0.925435	-0.12368	0.448035	-0.0114385	Not-sig
cg01371477	ANP32E	3.07314e-16	1.00534	0.0686912	0.0132533	Not-sig
cg13841804	ANP32E	3.07314e-16	1.00534	0.0729754	-0.0199806	Not-sig
cg10549188	ANP32E	3.07314e-16	1.00534	0.466242	0.00348988	Not-sig
cg11078738	ANTXR1	0.00200395	0.680924	0.0744395	0.104971	Not-sig
cg04801003	ANTXR1	0.00200395	0.680924	0.106947	0.0635621	Not-sig
cg22710329	ANUBL1	0.313032	0.12652	0.413808	0.0143185	Not-sig
cg01894895	ANXA1	3.25399e-23	-3.17369	0.667994	0.00715787	Not-sig
cg03359508	ANXA11	0.0165416	-0.296757	0.0164727	0.00252211	Not-sig
cg00283535	ANXA13	0.530128	0.309162	4.73262e-06	-0.20418	Not-sig
cg08081036	ANXA2	0.56608	0.107903	8.0641e-17	0.040778	Not-sig
cg09533293	ANXA2	0.56608	0.107903	0.0939428	0.0123509	Not-sig
cg03354519	ANXA5	0.00628649	0.381881	0.396691	0.0175256	Not-sig
cg21623671	ANXA6	1.22051e-06	-0.948084	0.000568664	0.119603	Not-sig
cg04305134	ANXA7	0.0849829	-0.157984	3.25906e-05	0.0254171	Not-sig
cg14451276	AOAH	0.811858	0.0836365	6.759e-10	0.246079	Not-sig
cg18043280	AOC2	0.00788743	0.564885	1.72304e-18	-0.138258	Not-sig
cg09040752	AOC3	9.67972e-09	-1.7528	0.0374477	0.0536271	Not-sig
cg21602160	AOC3	9.67972e-09	-1.7528	0.0669599	-0.0301177	Not-sig
cg02144933	AOX1	0.0114612	-0.99954	0.043667	-0.0734214	Not-sig
cg12627583	AOX1	0.0114612	-0.99954	0.385071	0.0421153	Not-sig
cg03109066	AP1AR	3.34538e-05	0.406322	4.96343e-09	0.00334678	Not-sig
cg17241657	AP1AR	3.34538e-05	0.406322	9.6537e-08	0.00966702	Not-sig
cg08693206	AP1B1	0.000169332	-0.377055	7.60529e-23	0.0361221	Not-sig
cg04329069	AP1B1	0.000169332	-0.377055	0.517813	0.00306648	Not-sig
cg15824968	AP1G1	0.515861	-0.0708777	1.30561e-14	0.0200008	Not-sig
cg03047098	AP1G1	0.515861	-0.0708777	0.758954	-0.000358973	Not-sig
cg02945646	AP1G2	0.0815007	0.232524	0.000562056	-0.0296247	Not-sig
cg25832796	AP1G2	0.0815007	0.232524	0.386443	0.0201203	Not-sig
cg23476955	AP1M1	4.20567e-05	-0.401046	0.000925068	0.00219449	Not-sig
cg27665659	AP1S1	0.644714	0.0896831	0.00327086	0.0141827	Not-sig
cg23996241	AP2B1	9.79335e-12	0.660838	9.89537e-25	0.0935819	Not-sig
cg07628086	AP2B1	9.79335e-12	0.660838	0.931853	6.79673e-05	Not-sig
cg23679085	AP2M1	0.00202385	-0.273379	1.18494e-12	0.0174712	Not-sig
cg02303361	AP2S1	0.309537	-0.127946	4.24082e-05	0.00676114	Not-sig
cg23131950	AP2S1	0.309537	-0.127946	0.00722425	-0.0952616	Not-sig
cg01692815	AP3B1	0.93318	-0.00987036	0.00988308	0.0963255	Not-sig
cg13140464	AP3B2	0.881955	0.102726	0.018075	-0.0445815	Not-sig
cg02252907	AP3D1	0.736565	0.032605	1.44954e-21	0.0275211	Not-sig
cg14223017	AP3D1	0.736565	0.032605	1.78561e-19	-0.17654	Not-sig
cg25892434	AP3M1	0.245398	0.120434	2.04377e-10	0.0150847	Not-sig
cg05019661	AP3M1	0.245398	0.120434	7.13117e-06	0.00656565	Not-sig
cg07490776	AP3M2	2.99586e-13	0.838055	0.43646	0.0222503	Not-sig
cg15260250	AP3S1	1.53387e-05	-0.444222	3.05525e-19	0.0273972	Not-sig
cg26233209	AP3S1	1.53387e-05	-0.444222	2.02703e-08	-0.0868896	Not-sig
cg07263984	AP3S1	1.53387e-05	-0.444222	2.2677e-07	0.0224505	Not-sig
cg09523691	AP3S1	1.53387e-05	-0.444222	0.00228449	-0.0603897	Not-sig
cg23933345	AP4B1	0.0138084	0.26163	0.000478085	0.009328	Not-sig
cg11717557	AP4B1	0.0138084	0.26163	0.0182797	0.00643081	Not-sig
cg26568722	AP4M1	0.242072	0.158913	1.40903e-17	0.0175189	Not-sig
cg26023204	AP4M1	0.242072	0.158913	2.44159e-06	0.0170514	Not-sig
cg14796007	AP4M1	0.242072	0.158913	3.50753e-06	0.0221736	Not-sig
cg16284168	AP4M1	0.242072	0.158913	0.000299306	0.0347834	Not-sig
cg01546046	AP4S1	1.05553e-06	-0.674685	6.79452e-08	-0.081894	Not-sig
cg00210842	APAF1	4.41142e-10	0.656801	4.98167e-10	-0.0161794	Not-sig
cg17525003	APAF1	4.41142e-10	0.656801	2.91724e-09	0.0130346	Not-sig
cg07865790	APAF1	4.41142e-10	0.656801	7.19956e-06	0.0231145	Not-sig
cg14872956	APAF1	4.41142e-10	0.656801	4.24526e-05	0.0382485	Not-sig
cg19196182	APAF1	4.41142e-10	0.656801	0.264853	0.014867	Not-sig
cg15840658	APBA1	0.00921908	-0.502172	0.016795	-0.0966541	Not-sig
cg15623573	APBA1	0.00921908	-0.502172	0.324779	0.034821	Not-sig
cg20840847	APBA2	0.0262444	0.48938	4.94105e-05	-0.139264	Not-sig
cg21917349	APBA2	0.0262444	0.48938	0.00266553	0.0749262	Not-sig
cg00955451	APBA2	0.0262444	0.48938	0.0171829	-0.0818529	Not-sig
cg12044210	APBA2	0.0262444	0.48938	0.780494	0.00555719	Not-sig
cg20366831	APBA3	0.0350174	-0.217422	0.000276358	0.110017	Not-sig
cg19327844	APBB1	1.4308e-09	-1.39379	0.0343107	0.0791888	Not-sig
cg13842258	APBB2	0.720806	-0.0596433	0.0504965	-0.00205542	Not-sig
cg02995853	APBB3	0.569265	-0.0759439	3.40549e-19	0.0279691	Not-sig
cg08948050	APBB3	0.569265	-0.0759439	0.00256975	-0.0334694	Not-sig
cg20021244	APBB3	0.569265	-0.0759439	0.00480814	0.0352125	Not-sig
cg21634602	APC	0.0025524	-0.369075	1.22683e-06	0.201576	Not-sig
cg20311501	APC	0.0025524	-0.369075	0.000130417	0.137443	Not-sig
cg16970232	APC	0.0025524	-0.369075	0.125876	0.0611593	Not-sig
cg24332422	APC	0.0025524	-0.369075	0.520709	0.0214907	Not-sig
cg01240931	APC	0.0025524	-0.369075	0.804608	-0.00619337	Not-sig
cg11722531	APC2	0.0704849	-0.439594	0.446537	0.0182964	Not-sig
cg19264571	APCDD1	0.911547	-0.0575735	0.0724077	0.059881	Not-sig
cg14546153	APCDD1L	0.0635735	-0.607777	0.0474822	0.0671142	Not-sig
cg23418591	APCDD1L	0.0635735	-0.607777	0.0887643	0.0651856	Not-sig
cg13968061	APCS	0.890192	0.418139	0.00175657	-0.139796	Not-sig
cg03688818	APEH	0.25895	-0.130128	0.53665	0.00372117	Not-sig
cg21337430	APEX1	0.631179	0.0585105	2.16003e-21	0.0308871	Not-sig
cg22438324	APEX1	0.631179	0.0585105	2.47129e-21	0.038501	Not-sig
cg13401987	APH1B	0.813389	-0.0473579	0.234759	0.00936778	Not-sig
cg25948180	APIP	0.705673	0.0622124	2.53299e-06	-0.183449	Not-sig
cg07894717	APITD1	0.107303	0.19989	1.54795e-05	-0.0961047	Not-sig
cg06538003	APLF	0.00113216	-0.514774	0.0213995	-0.00416023	Not-sig
cg26637069	APLNR	6.96611e-05	0.87856	0.00262697	-0.055528	Not-sig
cg03856801	APOA1	4.96231e-10	-3.9369	2.35597e-05	-0.0452432	Not-sig
cg19324627	APOA1	4.96231e-10	-3.9369	0.973443	0.0013188	Not-sig
cg09822001	APOA1BP	0.238498	-0.158622	0.416157	-0.00126285	Not-sig
cg01053621	APOA2	1.88902e-16	6.98205	0.000294218	-0.125859	Not-sig
cg27433062	APOA2	1.88902e-16	6.98205	0.0335082	-0.0907979	Not-sig
cg05921324	APOA4	1.78555e-17	-6.63618	1.26001e-05	-0.118781	Not-sig
cg02157083	APOA5	0.496749	-0.429944	0.0395249	-0.0496168	Not-sig
cg24309555	APOB	6.37215e-16	-4.9164	8.61484e-05	-0.0836271	Not-sig
cg16879115	APOBEC1	1.19997e-12	-3.11111	3.94472e-06	-0.177418	Not-sig
cg22375610	APOBEC2	3.0258e-10	-2.19824	0.0118375	0.0507828	Not-sig
cg08709276	APOBEC2	3.0258e-10	-2.19824	0.56406	0.00770255	Not-sig
cg11505048	APOBEC4	0.00703048	1.01926	0.615726	0.021904	Not-sig
cg27436184	APOC2	0.709316	0.150478	0.00154841	-0.0695279	Not-sig
cg04048249	APOC3	7.6978e-12	-5.75364	0.181494	-0.0386214	Not-sig
cg21084260	APOD	0.491866	-0.302337	0.905859	-0.00367827	Not-sig
cg14123992	APOE	2.16767e-11	1.7909	0.132644	-0.0588893	Not-sig
cg08955609	APOE	2.16767e-11	1.7909	0.233088	-0.0235857	Not-sig
cg07713361	APOL1	0.114725	0.37603	0.0443751	-0.023775	Not-sig
cg19853703	APOL6	0.125759	0.233833	0.00619338	0.0290421	Not-sig
cg09432376	APOL6	0.125759	0.233833	0.956838	0.00200719	Not-sig
cg26244225	APOLD1	0.000600971	-0.686069	0.290286	0.0249677	Not-sig
cg02813863	APOLD1	0.000600971	-0.686069	0.625289	0.00980874	Not-sig
cg14127958	APPL2	0.101927	-0.197827	3.89596e-14	0.00615467	Not-sig
cg01643284	APPL2	0.101927	-0.197827	0.155858	0.00114027	Not-sig
cg23234510	APTX	0.00352275	0.295855	1.76345e-12	0.0154795	Not-sig
cg04551925	AQP1	0.0172806	-0.667667	0.0204891	-0.0742319	Not-sig
cg20176648	AQP1	0.0172806	-0.667667	0.555882	-0.0121784	Not-sig
cg01359534	AQP10	3.80433e-29	-6.00962	3.76161e-13	-0.204457	Not-sig
cg21379008	AQP10	3.80433e-29	-6.00962	0.0108589	0.0734999	Not-sig
cg20713492	AQP10	3.80433e-29	-6.00962	0.0614655	-0.0317267	Not-sig
cg24715106	AQP11	5.48141e-33	-2.35657	1.2909e-08	0.0368713	Not-sig
cg12650635	AQP2	1.25729e-13	4.33164	0.000763633	-0.0881762	Not-sig
cg07047653	AQP2	1.25729e-13	4.33164	0.00922379	-0.0428611	Not-sig
cg26624914	AQP3	3.17242e-15	-2.82403	0.356893	0.0278908	Not-sig
cg22295573	AQP4	7.48512e-14	-4.48729	0.00127911	-0.0795708	Not-sig
cg00729275	AQP4	7.48512e-14	-4.48729	0.866614	0.00634016	Not-sig
cg23855989	AQP5	0.668935	-0.256886	6.59823e-05	-0.154527	Not-sig
cg19220825	AQP5	0.668935	-0.256886	0.606401	0.0115359	Not-sig
cg13920529	AQP7	3.48764e-16	-2.52679	1.02829e-10	-0.0757316	Not-sig
cg11577097	AQP9	4.26252e-06	1.49856	0.0284517	0.0518661	Not-sig
cg11098259	AQP9	4.26252e-06	1.49856	0.677178	0.0165034	Not-sig
cg00211661	ARAP1	0.076279	0.185293	0.00268184	0.0906773	Not-sig
cg20119015	ARAP2	0.925856	-0.021766	1.29166e-15	-0.0408043	Not-sig
cg11136562	ARAP3	8.47029e-11	0.994893	0.0416193	-0.0573107	Not-sig
cg24981018	ARC	2.43334e-17	-3.47939	1.26521e-05	-0.137465	Not-sig
cg16866038	ARCN1	0.295929	0.0891699	0.000107683	0.00301078	Not-sig
cg10346242	ARF3	0.897094	-0.0149538	5.56916e-09	-0.0147422	Not-sig
cg16261965	ARF3	0.897094	-0.0149538	0.828369	-0.000551444	Not-sig
cg00777555	ARF4	0.813389	0.0314994	1.22361e-13	0.02516	Not-sig
cg08081407	ARF4	0.813389	0.0314994	2.37846e-13	0.128879	Not-sig
cg12288726	ARF5	7.32779e-05	-0.423068	0.409624	0.027618	Not-sig
cg24879595	ARF6	6.77584e-05	-0.402308	6.41089e-15	-0.0770241	Not-sig
cg23173032	ARF6	6.77584e-05	-0.402308	0.0123354	0.0125225	Not-sig
cg04838107	ARF6	6.77584e-05	-0.402308	0.0698596	0.0113414	Not-sig
cg21944757	ARFGAP1	2.73126e-08	0.591345	4.75482e-17	0.0209267	Not-sig
cg12073594	ARFGAP1	2.73126e-08	0.591345	0.912036	-0.00222669	Not-sig
cg04444006	ARFGAP2	0.00715203	-0.20395	3.12764e-05	0.0309666	Not-sig
cg10648908	ARFGAP3	0.976514	0.0041934	1.37844e-08	-0.0284211	Not-sig
cg00079563	ARFGAP3	0.976514	0.0041934	0.472622	0.012172	Not-sig
cg04947838	ARFGEF1	0.000686606	0.390389	0.759953	0.00118289	Not-sig
cg21618713	ARFIP1	0.0722442	-0.1537	1.25871e-09	0.044694	Not-sig
cg06649520	ARFIP1	0.0722442	-0.1537	0.0241118	0.0131578	Not-sig
cg24975769	ARFIP2	0.00131996	-0.321371	4.04389e-09	0.0059846	Not-sig
cg18611245	ARFRP1	0.782375	-0.0377041	0.00751716	0.0386795	Not-sig
cg04078896	ARFRP1	0.782375	-0.0377041	0.0498992	0.0273272	Not-sig
cg03873930	ARFRP1	0.782375	-0.0377041	0.194383	-0.0500616	Not-sig
cg18458993	ARG2	8.04593e-11	-0.852673	3.46882e-05	-0.00531198	Not-sig
cg20477070	ARG2	8.04593e-11	-0.852673	0.000418935	0.00666178	Not-sig
cg15384392	ARHGAP1	0.0555609	-0.183914	5.45521e-14	0.0110482	Not-sig
cg14585160	ARHGAP1	0.0555609	-0.183914	1.55643e-12	0.00678852	Not-sig
cg26271255	ARHGAP12	2.8131e-05	0.525987	5.73449e-14	0.0366133	Not-sig
cg02775617	ARHGAP12	2.8131e-05	0.525987	0.00186483	-0.020217	Not-sig
cg23627134	ARHGAP15	0.236326	-0.289469	0.000334614	-0.10928	Not-sig
cg27365426	ARHGAP15	0.236326	-0.289469	0.223376	0.0406474	Not-sig
cg08443351	ARHGAP19	0.0173864	0.266811	0.000237401	0.0255517	Not-sig
cg09892390	ARHGAP21	0.00325538	0.328346	6.13806e-18	-0.0190829	Not-sig
cg17505428	ARHGAP21	0.00325538	0.328346	2.26002e-08	0.0137976	Not-sig
cg25290938	ARHGAP22	0.137111	0.32856	0.00110256	0.0881408	Not-sig
cg20506783	ARHGAP22	0.137111	0.32856	0.00511597	0.0818095	Not-sig
cg01418124	ARHGAP24	4.27904e-06	-0.850191	0.000721395	0.0473253	Not-sig
cg23097681	ARHGAP24	4.27904e-06	-0.850191	0.0310241	0.0293962	Not-sig
cg09721047	ARHGAP25	0.484584	-0.1682	6.4212e-05	0.127624	Not-sig
cg15258980	ARHGAP25	0.484584	-0.1682	0.000265102	0.107255	Not-sig
cg00672638	ARHGAP26	4.0883e-05	0.633466	0.00430297	0.00894397	Not-sig
cg03328750	ARHGAP26	4.0883e-05	0.633466	0.170401	-0.00601668	Not-sig
cg14154330	ARHGAP27	0.0803679	-0.28369	0.0124374	-0.0637915	Not-sig
cg20550520	ARHGAP5	0.000656855	-0.362004	3.51788e-10	0.11188	Not-sig
cg07948245	ARHGAP5	0.000656855	-0.362004	0.000340377	0.0032265	Not-sig
cg09954385	ARHGAP8	3.42536e-20	1.6559	1.86105e-40	-0.184105	Not-sig
cg13757640	ARHGAP8	3.42536e-20	1.6559	8.22517e-14	-0.0662977	Not-sig
cg23918047	ARHGDIA	0.0105526	-0.276875	0.0479725	0.0215434	Not-sig
cg10925082	ARHGDIB	0.700364	-0.0890824	0.00360708	0.138651	Not-sig
cg19826026	ARHGDIB	0.700364	-0.0890824	0.0393965	0.0969292	Not-sig
cg27560922	ARHGDIG	0.00197331	-1.5704	0.273291	0.0427977	Not-sig
cg25017304	ARHGEF11	0.964424	0.00502958	4.27149e-33	-0.0530214	Not-sig
cg14265075	ARHGEF11	0.964424	0.00502958	0.00715434	0.0516041	Not-sig
cg23618830	ARHGEF12	0.719837	0.0408459	0.00132898	0.0133077	Not-sig
cg19537511	ARHGEF15	0.91978	0.0259364	0.0674561	-0.0589577	Not-sig
cg12989650	ARHGEF15	0.91978	0.0259364	0.275157	0.0358618	Not-sig
cg22051865	ARHGEF17	0.000953632	-0.618585	0.0171494	0.0532447	Not-sig
cg18669381	ARHGEF19	0.0746133	0.399246	0.999433	1.28369e-05	Not-sig
cg20375554	ARHGEF2	0.877601	-0.0206607	2.16781e-09	0.0192689	Not-sig
cg23320056	ARHGEF2	0.877601	-0.0206607	5.96833e-06	0.0757589	Not-sig
cg13745870	ARHGEF3	0.433243	-0.104353	9.53108e-06	-0.133792	Not-sig
cg20509080	ARHGEF3	0.433243	-0.104353	0.0367045	0.0472133	Not-sig
cg04563996	ARHGEF3	0.433243	-0.104353	0.111161	-0.0570984	Not-sig
cg24697329	ARHGEF4	2.92653e-09	-1.98544	0.248173	-0.0349935	Not-sig
cg11469778	ARHGEF4	2.92653e-09	-1.98544	0.998283	7.80696e-05	Not-sig
cg16427670	ARHGEF7	0.000147969	0.345827	0.0160924	0.0813732	Not-sig
cg00557354	ARHGEF7	0.000147969	0.345827	0.387867	0.0453907	Not-sig
cg11856093	ARID1A	0.94984	-0.00830556	5.4745e-05	-0.0178423	Not-sig
cg17385674	ARID1A	0.94984	-0.00830556	0.00123505	0.0305668	Not-sig
cg19436567	ARID1B	0.0526417	-0.179379	2.26504e-14	-0.0385101	Not-sig
cg22432367	ARID1B	0.0526417	-0.179379	0.816252	-0.000352094	Not-sig
cg18084554	ARID3A	4.21724e-05	1.07335	1.75549e-08	-0.153829	Not-sig
cg19187486	ARID3B	0.0724482	-0.275287	3.4171e-09	0.0306776	Not-sig
cg12203852	ARID4A	0.165536	-0.169986	5.69136e-15	0.0194179	Not-sig
cg08790491	ARID4A	0.165536	-0.169986	5.02167e-07	-0.00817955	Not-sig
cg23687319	ARID4B	0.00109755	0.339692	1.46074e-20	-0.0237482	Not-sig
cg06212607	ARID4B	0.00109755	0.339692	1.29222e-05	0.0596458	Not-sig
cg16388829	ARID5A	1.25097e-05	-0.575655	1.22559e-07	0.0356384	Not-sig
cg19136717	ARIH1	0.629075	-0.0550748	2.90102e-08	-0.0425243	Not-sig
cg13585240	ARIH2	0.0184607	-0.173061	0.00113546	0.0836666	Not-sig
cg06641503	ARIH2	0.0184607	-0.173061	0.103564	-0.050501	Not-sig
cg20866788	ARL1	0.157118	-0.12434	0.0819457	0.0126457	Not-sig
cg08725962	ARL10	0.000311102	-0.794441	0.00234644	0.16792	Not-sig
cg11765205	ARL11	0.414205	0.208009	0.138567	-0.0362427	Not-sig
cg09599653	ARL11	0.414205	0.208009	0.784282	-0.00195453	Not-sig
cg24147596	ARL14	0.0107216	-0.872551	0.140893	-0.0479525	Not-sig
cg12693135	ARL16	0.311392	-0.114526	1.78999e-10	-0.00432276	Not-sig
cg00906183	ARL16	0.311392	-0.114526	4.99329e-09	0.0144887	Not-sig
cg19017420	ARL2	1.69366e-05	-0.524777	0.102547	-0.00152035	Not-sig
cg22136326	ARL2BP	2.1416e-07	-0.430427	1.35933e-07	0.00767121	Not-sig
cg15212440	ARL3	6.36097e-13	-0.719971	4.93497e-08	0.0115359	Not-sig
cg25355065	ARL3	6.36097e-13	-0.719971	4.88846e-06	-0.00751679	Not-sig
cg21650900	ARL4C	0.264139	0.220505	0.000616004	0.109792	Not-sig
cg13539030	ARL4C	0.264139	0.220505	0.142367	0.0354069	Not-sig
cg25673373	ARL4D	2.02914e-14	-2.37261	0.0112151	0.076578	Not-sig
cg24334790	ARL5A	0.00198331	-0.242335	1.74392e-11	0.0104495	Not-sig
cg22148652	ARL5A	0.00198331	-0.242335	7.65203e-09	-0.00707934	Not-sig
cg16905311	ARL5B	0.000518939	0.499211	8.60309e-15	0.0128438	Not-sig
cg25160554	ARL6	0.00420608	-0.379753	0.0180451	0.0601356	Not-sig
cg05777319	ARL6	0.00420608	-0.379753	0.0330289	0.0385314	Not-sig
cg11879577	ARL6IP1	5.63094e-09	0.758917	0.87418	0.0050298	Not-sig
cg24336531	ARL6IP5	0.000306632	-0.393705	2.75842e-14	0.0238659	Not-sig
cg04645049	ARL6IP5	0.000306632	-0.393705	0.00624783	-0.00534826	Not-sig
cg07314337	ARL6IP6	2.04921e-07	0.54114	7.39843e-06	0.00685321	Not-sig
cg27261136	ARL8A	0.274022	-0.11142	4.75937e-18	0.0244667	Not-sig
cg06545845	ARL8A	0.274022	-0.11142	5.8897e-05	0.0378609	Not-sig
cg20503117	ARL8B	7.12352e-06	-0.370718	2.84299e-11	0.0262392	Not-sig
cg22799850	ARMC10	3.60735e-05	0.474123	0.000826635	-0.0314981	Not-sig
cg12785675	ARMC2	0.053628	0.331017	1.3072e-07	0.0162294	Not-sig
cg11673092	ARMC3	1.05252e-10	3.20808	0.0266913	0.0677244	Not-sig
cg11710969	ARMC3	1.05252e-10	3.20808	0.307307	0.0325853	Not-sig
cg02512226	ARMC4	0.0304805	-1.01567	4.01876e-10	0.223164	Not-sig
cg08555772	ARMC4	0.0304805	-1.01567	0.462751	0.0339453	Not-sig
cg05308617	ARMC8	0.14272	-0.134353	7.5971e-11	-0.0104729	Not-sig
cg13272327	ARMC8	0.14272	-0.134353	4.6583e-09	0.018811	Not-sig
cg03369671	ARMC9	0.26583	-0.198589	4.50378e-10	0.0363335	Not-sig
cg26089280	ARMC9	0.26583	-0.198589	0.000609286	0.0340132	Not-sig
cg20775959	ARNT2	0.686175	0.150174	0.103863	-0.0686102	Not-sig
cg06499652	ARNTL	0.000107767	-0.463787	4.27882e-07	-0.0648267	Not-sig
cg13250711	ARNTL	0.000107767	-0.463787	0.849547	-0.00267052	Not-sig
cg01986577	ARNTL2	0.767862	0.0758448	6.8561e-05	0.0571804	Not-sig
cg16241648	ARPC1A	0.453429	-0.110848	1.08473e-05	0.0189331	Not-sig
cg11467738	ARPC1B	9.45212e-06	0.708125	0.109751	0.00459943	Not-sig
cg13240332	ARPC2	6.85327e-08	-0.476936	0.0457326	0.00836679	Not-sig
cg20597908	ARPC3	0.589319	-0.0754638	6.5884e-21	0.0328725	Not-sig
cg27155653	ARPC5	8.27638e-05	0.324075	7.29503e-11	0.0233603	Not-sig
cg09735598	ARPC5	8.27638e-05	0.324075	0.00685933	0.0294683	Not-sig
cg03125090	ARPC5	8.27638e-05	0.324075	0.0220653	-0.00835409	Not-sig
cg11797883	ARPC5L	0.67791	0.0521047	0.00513505	0.00243675	Not-sig
cg25003924	ARPP19	0.547508	-0.0629128	0.00698452	-0.0710828	Not-sig
cg03950654	ARRB2	0.507769	-0.0903848	0.00804537	0.0138836	Not-sig
cg25384157	ARRDC1	0.00687427	0.355418	0.157099	0.0318102	Not-sig
cg09149294	ARRDC4	3.33226e-06	-0.864907	3.14304e-07	-0.0847559	Not-sig
cg02181494	ARSA	4.48495e-07	-0.682806	3.42588e-05	0.0293103	Not-sig
cg25575065	ARSA	4.48495e-07	-0.682806	0.174964	0.0156976	Not-sig
cg11117707	ARSG	1.83578e-07	-0.925759	0.020209	0.0668259	Not-sig
cg00374717	ARSG	1.83578e-07	-0.925759	0.6923	-0.00368353	Not-sig
cg03550002	ARSK	0.00197043	-0.316361	1.14839e-07	0.00943862	Not-sig
cg09244244	ARSK	0.00197043	-0.316361	0.0132726	0.051106	Not-sig
cg00849368	ARSK	0.00197043	-0.316361	0.511858	0.00954117	Not-sig
cg21407055	ART1	0.112622	0.855174	4.88271e-05	-0.114605	Not-sig
cg08046471	ART3	4.06222e-10	-2.45287	0.00343408	0.0329159	Not-sig
cg20967028	ART4	0.987399	-0.00931437	0.347465	-0.0122805	Not-sig
cg04228042	ART4	0.987399	-0.00931437	0.670363	0.0184324	Not-sig
cg25662535	ART5	0.0376358	0.836913	0.142378	-0.0413978	Not-sig
cg06207804	ARTN	0.00991102	0.766893	1.80535e-09	-0.140383	Not-sig
cg22930187	ARTN	0.00991102	0.766893	0.963257	-0.00138993	Not-sig
cg20395940	ARV1	0.00785227	-0.318589	1.89169e-06	0.0216291	Not-sig
cg03017653	ARV1	0.00785227	-0.318589	0.161251	0.0433257	Not-sig
cg02844629	ARV1	0.00785227	-0.318589	0.166577	0.0120411	Not-sig
cg22377998	ARVCF	0.886474	-0.0338894	0.0182804	0.0481739	Not-sig
cg13563405	ASAH1	0.320411	0.127509	1.94231e-05	0.00548193	Not-sig
cg22843446	ASAM	8.70793e-07	-1.47655	2.92019e-12	0.202249	Not-sig
cg00077877	ASAP1	2.87627e-06	0.598128	0.00264155	-0.116398	Not-sig
cg03077836	ASAP2	0.000210845	0.439907	5.21008e-77	-0.21283	Not-sig
cg22190705	ASAP2	0.000210845	0.439907	0.905298	-0.00205408	Not-sig
cg13289321	ASB10	0.430832	-0.85756	0.977219	0.000733794	Not-sig
cg24217726	ASB14	0.307943	0.18343	1.86307e-15	0.0584416	Not-sig
cg07496902	ASB14	0.307943	0.18343	0.330021	-0.00921589	Not-sig
cg26852159	ASB16	6.90226e-15	-1.56165	0.000492674	-0.0779033	Not-sig
cg21038703	ASB16	6.90226e-15	-1.56165	0.00685802	-0.0823075	Not-sig
cg17041296	ASB17	0.958427	0.0684039	0.894943	-0.00565429	Not-sig
cg13467814	ASB3	0.286412	-0.0849881	0.0197227	0.027047	Not-sig
cg06382698	ASB3	0.286412	-0.0849881	0.0406302	-0.0154775	Not-sig
cg25692621	ASB4	2.23366e-09	4.20466	0.00244653	0.134703	Not-sig
cg11554605	ASB4	2.23366e-09	4.20466	0.344934	-0.0418928	Not-sig
cg12182525	ASB5	8.63885e-05	-2.71062	0.000524281	-0.0993338	Not-sig
cg16543294	ASB6	0.549317	0.0596074	7.94049e-11	0.0269457	Not-sig
cg15852879	ASB6	0.549317	0.0596074	0.000100765	0.0038268	Not-sig
cg16273788	ASB7	0.000686365	0.308253	2.46616e-10	0.0198717	Not-sig
cg23393291	ASB7	0.000686365	0.308253	7.8352e-05	-0.00586814	Not-sig
cg03155724	ASCC1	0.252849	0.122319	0.0286258	0.0451587	Not-sig
cg10869069	ASCC3	1.86467e-08	0.641223	0.152565	0.00314875	Not-sig
cg20053158	ASCL1	0.243482	-0.63703	0.144004	0.0572226	Not-sig
cg06263495	ASCL2	1.7367e-12	2.55005	4.0312e-08	-0.201526	Not-sig
cg20392764	ASCL2	1.7367e-12	2.55005	0.00114104	-0.0963196	Not-sig
cg18920846	ASCL3	0.268791	0.692622	0.0111766	-0.0756624	Not-sig
cg14203758	ASF1B	6.26771e-12	1.1797	1.67179e-10	0.0155379	Not-sig
cg01545242	ASF1B	6.26771e-12	1.1797	3.92038e-07	0.00732212	Not-sig
cg09245073	ASGR1	0.000152846	1.27865	0.49646	-0.0261189	Not-sig
cg12951282	ASGR2	0.00456628	1.0472	7.68732e-15	-0.146443	Not-sig
cg26661623	ASGR2	0.00456628	1.0472	4.22678e-07	-0.160169	Not-sig
cg17038116	ASH1L	0.162377	-0.155941	0.0304882	0.00408169	Not-sig
cg19515324	ASH2L	0.0704136	-0.188985	0.738867	0.000535298	Not-sig
cg02914419	ASNA1	5.30767e-06	-0.443768	3.36593e-15	0.0169433	Not-sig
cg03100752	ASNA1	5.30767e-06	-0.443768	2.82697e-08	-0.181437	Not-sig
cg01245656	ASNS	0.00939067	0.479873	0.0219489	0.0413132	Not-sig
cg14785449	ASNS	0.00939067	0.479873	0.609783	0.00686291	Not-sig
cg20767936	ASNSD1	0.9386	0.00752844	5.6407e-12	0.0141745	Not-sig
cg07732644	ASPA	1.61875e-15	-2.5134	0.938951	-0.00191138	Not-sig
cg06619076	ASPH	0.00444443	0.454574	0.101702	0.00554294	Not-sig
cg14989191	ASPHD1	1.06869e-08	1.62941	0.124003	0.026332	Not-sig
cg20401945	ASPHD1	1.06869e-08	1.62941	0.645585	0.0143122	Not-sig
cg11792483	ASPHD2	0.0197548	-0.503838	0.0594295	0.016689	Not-sig
cg19350340	ASPM	5.12148e-30	2.10263	5.47921e-24	-0.121182	Not-sig
cg13650137	ASPM	5.12148e-30	2.10263	1.66085e-06	0.0152418	Not-sig
cg26478992	ASPN	4.83995e-05	1.18362	0.670337	-0.00275192	Not-sig
cg01639256	ASPRV1	0.0864245	-0.31656	6.63324e-06	-0.0565372	Not-sig
cg24392479	ASPSCR1	0.148099	0.272469	1.79642e-06	0.0135988	Not-sig
cg10814135	ASPSCR1	0.148099	0.272469	0.596734	0.00108531	Not-sig
cg12640109	ASRGL1	0.221181	0.28835	0.0017896	-0.0777915	Not-sig
cg13799206	ASRGL1	0.221181	0.28835	0.322215	-0.0142781	Not-sig
cg22791453	ASS1	1.8595e-05	1.06514	4.87073e-06	-0.147374	Not-sig
cg23282771	ASS1	1.8595e-05	1.06514	0.00667034	-0.0530194	Not-sig
cg25270252	ASTE1	0.916092	0.0148314	9.49189e-08	0.0179396	Not-sig
cg02335441	ASTE1	0.916092	0.0148314	0.0151676	0.0271497	Not-sig
cg23492043	ASTN1	0.0210934	-1.22571	0.000115297	0.160854	Not-sig
cg14659404	ASTN1	0.0210934	-1.22571	0.0563101	0.0919262	Not-sig
cg12024292	ASTN2	0.000195208	-0.788086	0.00111679	0.135114	Not-sig
cg16540704	ASZ1	0.929173	-0.177958	2.76931e-06	-0.0677467	Not-sig
cg09911342	ASZ1	0.929173	-0.177958	0.0307469	-0.0194769	Not-sig
cg01765473	ATAD1	0.102508	0.18271	2.25227e-14	0.0132786	Not-sig
cg24552431	ATAD1	0.102508	0.18271	6.08379e-05	-0.00427358	Not-sig
cg22721186	ATAD2	1.48442e-41	2.00435	5.02851e-05	0.0333084	Not-sig
cg18604888	ATAD2	1.48442e-41	2.00435	0.000134925	0.00863446	Not-sig
cg09932694	ATAD3A	6.10389e-18	1.14925	0.264825	-0.00567646	Not-sig
cg27383362	ATAD3C	0.00127641	0.932612	0.00518771	-0.0777445	Not-sig
cg11405695	ATAD3C	0.00127641	0.932612	0.185118	-0.0433051	Not-sig
cg18469326	ATAD5	2.72483e-36	1.81516	1.17799e-10	0.010748	Not-sig
cg26116103	ATF1	0.187201	0.106084	2.65639e-09	0.0927272	Not-sig
cg26965059	ATF2	0.909553	-0.0163417	1.87405e-10	0.0105615	Not-sig
cg12480658	ATF2	0.909553	-0.0163417	1.37421e-08	-0.0173622	Not-sig
cg23534142	ATF3	1.69259e-12	-1.60285	1.85004e-10	-0.177772	Not-sig
cg13462160	ATF4	8.21604e-14	-0.626534	0.00012495	-0.0328241	Not-sig
cg11826116	ATF4	8.21604e-14	-0.626534	0.121856	0.00777915	Not-sig
cg07603484	ATF5	0.729367	-0.074624	0.039122	-0.0406904	Not-sig
cg04315771	ATF5	0.729367	-0.074624	0.0497137	0.0764198	Not-sig
cg23878206	ATF5	0.729367	-0.074624	0.0672639	-0.0674784	Not-sig
cg07924819	ATF6	0.0124981	0.214012	1.89265e-06	0.012521	Not-sig
cg26591879	ATF6	0.0124981	0.214012	0.656725	0.00157518	Not-sig
cg03298413	ATF6B	0.889539	0.0185673	1.11398e-20	-0.0233525	Not-sig
cg03479797	ATF6B	0.889539	0.0185673	4.19737e-10	0.00972421	Not-sig
cg18748332	ATF7	0.0155382	-0.213393	1.0996e-14	0.0188429	Not-sig
cg14613972	ATG10	0.904711	-0.0181574	6.66484e-16	0.095718	Not-sig
cg24136586	ATG10	0.904711	-0.0181574	0.000361557	0.018309	Not-sig
cg15260250	ATG12	0.0153968	-0.203881	3.05525e-19	0.0273972	Not-sig
cg26233209	ATG12	0.0153968	-0.203881	2.02703e-08	-0.0868896	Not-sig
cg07263984	ATG12	0.0153968	-0.203881	2.2677e-07	0.0224505	Not-sig
cg09523691	ATG12	0.0153968	-0.203881	0.00228449	-0.0603897	Not-sig
cg19538699	ATG3	0.983566	0.00268124	1.54718e-16	0.0255445	Not-sig
cg18413240	ATG3	0.983566	0.00268124	2.28318e-13	0.016076	Not-sig
cg16739396	ATG4C	0.915186	0.0126615	2.66956e-12	-0.0346077	Not-sig
cg11820497	ATG4D	5.54153e-09	-0.731986	2.35609e-15	0.0229424	Not-sig
cg23427565	ATG4D	5.54153e-09	-0.731986	0.00206257	0.00461654	Not-sig
cg16950012	ATG5	0.391317	0.106247	3.23741e-16	0.0135567	Not-sig
cg10185638	ATG9A	0.0668488	-0.174602	3.59566e-09	0.010529	Not-sig
cg03461495	ATG9A	0.0668488	-0.174602	0.00014816	0.00574826	Not-sig
cg00537910	ATG9A	0.0668488	-0.174602	0.0223336	0.0139702	Not-sig
cg08803144	ATIC	1.50741e-16	0.79433	0.683685	0.00125775	Not-sig
cg18440188	ATL1	1.02462e-09	-0.983507	0.000532082	0.00251752	Not-sig
cg20091107	ATL2	2.17228e-08	-0.610624	0.133184	0.00589901	Not-sig
cg22477592	ATM	0.245892	0.17665	2.21158e-13	0.00850092	Not-sig
cg03165700	ATM	0.245892	0.17665	0.000343232	0.0566557	Not-sig
cg01800843	ATM	0.245892	0.17665	0.301813	-0.0064196	Not-sig
cg18457775	ATM	0.245892	0.17665	0.70919	0.000272097	Not-sig
cg22734315	ATMIN	4.64785e-05	-0.281115	3.07351e-17	0.0468998	Not-sig
cg01437411	ATN1	3.8634e-06	-0.472062	0.781486	-0.00380067	Not-sig
cg04107037	ATOH1	0.56497	0.383938	1.53138e-06	-0.160009	Not-sig
cg01357116	ATOH1	0.56497	0.383938	0.803677	0.00734238	Not-sig
cg00873937	ATOH7	0.550369	0.210044	0.0362872	0.0180572	Not-sig
cg02317742	ATOH8	2.44956e-11	-1.77815	0.817417	-0.0040099	Not-sig
cg21101222	ATOX1	0.000410265	-0.475138	1.11236e-05	0.0369799	Not-sig
cg06746171	ATOX1	0.000410265	-0.475138	0.0109996	0.0513365	Not-sig
cg22797991	ATP10A	0.54258	0.150918	1.32927e-06	0.179221	Not-sig
cg15523238	ATP10A	0.54258	0.150918	3.29299e-06	0.213304	Not-sig
cg08828036	ATP10A	0.54258	0.150918	0.000143903	-0.109709	Not-sig
cg17793621	ATP10A	0.54258	0.150918	0.0290358	0.0938809	Not-sig
cg22764341	ATP10D	0.000244292	-0.5381	7.90109e-05	0.0964456	Not-sig
cg02528468	ATP11B	0.0128139	-0.309243	1.59022e-10	0.0119686	Not-sig
cg24762359	ATP12A	4.97825e-05	-3.69705	4.95617e-06	0.160623	Not-sig
cg23159337	ATP13A4	0.000143306	-1.76024	0.124003	-0.0320232	Not-sig
cg05820087	ATP13A4	0.000143306	-1.76024	0.945594	-0.00277703	Not-sig
cg09580336	ATP1A1	0.0788655	-0.28052	0.000599251	0.124904	Not-sig
cg07051960	ATP1A3	0.98482	0.0101022	1.52508e-08	-0.152704	Not-sig
cg06517798	ATP1A4	0.652755	0.258331	1.3091e-05	-0.10965	Not-sig
cg19250891	ATP1A4	0.652755	0.258331	0.191888	-0.0186167	Not-sig
cg16959606	ATP1B1	0.0256148	0.421713	1.08055e-11	0.0191983	Not-sig
cg06200013	ATP1B2	5.17357e-14	-2.06923	0.000257944	0.117009	Not-sig
cg10043101	ATP1B2	5.17357e-14	-2.06923	0.010342	0.0676885	Not-sig
cg14643520	ATP1B3	0.575465	0.0806275	0.330192	-0.00113719	Not-sig
cg07006042	ATP1B3	0.575465	0.0806275	0.346385	-0.00380886	Not-sig
cg11094938	ATP2A1	2.76064e-12	1.87557	0.451277	0.0141764	Not-sig
cg04235146	ATP2A2	3.7262e-08	0.464636	0.0658716	0.0306181	Not-sig
cg01914242	ATP2A3	0.000219981	-0.87227	0.0446804	0.034464	Not-sig
cg10501629	ATP2B1	0.0166025	0.306049	0.00283594	-0.102027	Not-sig
cg24171152	ATP2B1	0.0166025	0.306049	0.558655	0.00819306	Not-sig
cg22226839	ATP2B4	3.53842e-12	-1.60085	5.2814e-29	-0.150721	Not-sig
cg19791253	ATP2B4	3.53842e-12	-1.60085	2.10608e-13	-0.0240602	Not-sig
cg06123346	ATP4A	1.69142e-10	-5.60826	5.46526e-07	-0.103081	Not-sig
cg04713352	ATP4A	1.69142e-10	-5.60826	0.0655476	-0.0630254	Not-sig
cg05823029	ATP4B	2.12955e-14	-5.89089	1.47027e-13	-0.161583	Not-sig
cg18307767	ATP5A1	5.07094e-08	-0.621117	7.28948e-13	0.0303282	Not-sig
cg17616707	ATP5B	0.00602379	-0.31543	6.33765e-22	0.0307145	Not-sig
cg22012054	ATP5B	0.00602379	-0.31543	0.0516273	0.00404623	Not-sig
cg02962299	ATP5C1	0.0178946	-0.264369	3.52846e-21	0.0243345	Not-sig
cg03205208	ATP5C1	0.0178946	-0.264369	0.000536107	0.00999195	Not-sig
cg00067471	ATP5D	7.4333e-10	-0.880024	0.0689345	0.0232853	Not-sig
cg11595749	ATP5E	0.347559	0.156133	2.39418e-07	0.0234981	Not-sig
cg12955127	ATP5F1	9.54167e-07	-0.470208	0.0101624	0.0862218	Not-sig
cg11715999	ATP5G1	0.00490513	-0.406483	4.37806e-05	0.00964779	Not-sig
cg22546318	ATP5G2	1.07594e-05	-0.529413	0.00151348	0.104552	Not-sig
cg19713083	ATP5G3	1.40981e-07	-0.638311	0.0116646	0.0154277	Not-sig
cg13896604	ATP5H	0.000106549	-0.415016	9.43307e-24	0.030322	Not-sig
cg21224049	ATP5I	7.81882e-06	-0.675103	0.816073	0.00221905	Not-sig
cg15842400	ATP5J	7.83184e-22	-1.12941	7.5761e-05	0.0320583	Not-sig
cg19891733	ATP5J	7.83184e-22	-1.12941	0.000861657	0.00632518	Not-sig
cg25085950	ATP5J	7.83184e-22	-1.12941	0.0171969	0.0393215	Not-sig
cg12406460	ATP5L	0.000262265	-0.432608	3.63843e-08	0.010542	Not-sig
cg15249164	ATP5O	9.41063e-18	-0.950297	1.57599e-07	0.037604	Not-sig
cg15383574	ATP5S	0.000157852	-0.342091	4.67716e-16	0.036388	Not-sig
cg26255649	ATP5S	0.000157852	-0.342091	7.78122e-08	0.0031315	Not-sig
cg20082357	ATP6V0A1	0.000452983	-0.346852	7.7081e-15	0.0195958	Not-sig
cg19903333	ATP6V0B	0.790393	0.041755	2.22939e-08	-0.038297	Not-sig
cg05483509	ATP6V0C	0.00100373	-0.3815	3.4803e-05	0.141526	Not-sig
cg12312863	ATP6V0C	0.00100373	-0.3815	0.974978	-0.000914476	Not-sig
cg15301525	ATP6V0D1	4.6842e-13	-0.75713	5.35899e-08	0.00479325	Not-sig
cg13199822	ATP6V1A	0.00372306	0.27606	1.46715e-17	0.0236438	Not-sig
cg07052880	ATP6V1B1	2.18214e-11	2.65781	0.0455745	-0.031621	Not-sig
cg11856918	ATP6V1B2	0.186393	0.138039	8.34637e-15	0.00614235	Not-sig
cg01952458	ATP6V1B2	0.186393	0.138039	0.0387533	0.0296206	Not-sig
cg14580982	ATP6V1C2	0.604108	0.157494	0.0133291	0.0716701	Not-sig
cg20908993	ATP6V1D	2.10925e-12	-0.641771	6.21302e-10	0.0281557	Not-sig
cg27485921	ATP6V1E2	0.00021702	0.544901	2.17126e-06	-0.121444	Not-sig
cg15759873	ATP6V1E2	0.00021702	0.544901	0.603649	0.0130404	Not-sig
cg12377712	ATP6V1G1	0.000791213	-0.352218	1.15854e-17	0.0129026	Not-sig
cg17742155	ATP6V1G1	0.000791213	-0.352218	0.000988539	0.0210155	Not-sig
cg00585846	ATP6V1G2	5.40918e-15	-2.05177	0.000108937	0.00505392	Not-sig
cg16268563	ATP6V1G2	5.40918e-15	-2.05177	0.0100691	-0.0607088	Not-sig
cg11050527	ATP6V1H	0.389577	-0.088132	8.72259e-05	0.0243095	Not-sig
cg25309588	ATP8A1	0.0316524	0.498566	6.08051e-15	0.0370294	Not-sig
cg18085435	ATP8B1	0.703122	0.0832272	6.07354e-05	0.126684	Not-sig
cg25979644	ATP8B1	0.703122	0.0832272	0.0127131	0.0387912	Not-sig
cg08190044	ATP8B2	9.84058e-06	-0.927693	1.6439e-09	0.335501	Not-sig
cg21379008	ATP8B2	9.84058e-06	-0.927693	0.0108589	0.0734999	Not-sig
cg05851042	ATP9A	0.0278578	0.335826	0.00175866	-0.0673368	Not-sig
cg16323498	ATPAF2	0.000448249	-0.336359	0.0167905	0.0295192	Not-sig
cg06836338	ATPAF2	0.000448249	-0.336359	0.0182627	0.0204789	Not-sig
cg18372353	ATPBD4	0.341795	0.120417	6.20461e-07	0.0479753	Not-sig
cg16834431	ATPIF1	0.00168543	-0.399668	0.329549	0.00249438	Not-sig
cg02922563	ATRIP	0.00170376	0.274721	0.0121604	0.0313973	Not-sig
cg04240200	ATRN	0.0505288	-0.293634	0.00704608	0.0770475	Not-sig
cg23764381	ATRNL1	2.66031e-05	-1.51736	5.02724e-05	0.213959	Not-sig
cg06055013	ATRNL1	2.66031e-05	-1.51736	0.0846793	0.0746259	Not-sig
cg04542938	ATXN1	3.34085e-06	-0.628595	0.0253209	0.0257344	Not-sig
cg10487127	ATXN1	3.34085e-06	-0.628595	0.0482223	0.0123744	Not-sig
cg20269537	ATXN10	0.927812	-0.0104478	0.0203136	0.0700536	Not-sig
cg12313568	ATXN2	0.0628512	0.153298	0.0656267	0.00496575	Not-sig
cg12360373	ATXN2L	9.54735e-10	0.518503	3.97513e-14	0.0202075	Not-sig
cg23051598	ATXN2L	9.54735e-10	0.518503	5.63946e-07	0.090739	Not-sig
cg27462371	ATXN7	0.367845	-0.0873772	0.142634	0.00332836	Not-sig
cg20523861	ATXN8OS	0.716507	-1.00939	0.000536294	0.143428	Not-sig
cg20349377	ATXN8OS	0.716507	-1.00939	0.0327941	0.0485801	Not-sig
cg03942271	AUH	1.09678e-09	-0.587468	0.0139628	0.00478355	Not-sig
cg01347719	AUP1	0.460461	-0.0881458	7.19092e-11	-0.033719	Not-sig
cg04576203	AUP1	0.460461	-0.0881458	0.0550839	0.0408492	Not-sig
cg21772838	AURKA	2.30135e-22	1.83189	1.34745e-13	0.0204294	Not-sig
cg22732672	AURKA	2.30135e-22	1.83189	0.00191621	0.0223631	Not-sig
cg11009596	AURKB	8.39126e-14	1.46059	5.53583e-09	0.0278839	Not-sig
cg12844497	AURKB	8.39126e-14	1.46059	1.54971e-05	0.0278613	Not-sig
cg13234848	AUTS2	0.135346	-0.318257	0.0102455	0.0688195	Not-sig
cg03986968	AVEN	0.280364	-0.115223	0.000137192	-0.0125466	Not-sig
cg08722720	AVEN	0.280364	-0.115223	0.105607	0.0098406	Not-sig
cg06331674	AVL9	2.1389e-08	0.630097	2.45237e-06	0.0292015	Not-sig
cg25551168	AVP	0.348965	-1.14691	5.73703e-05	-0.091022	Not-sig
cg16536918	AVP	0.348965	-1.14691	0.0415103	-0.0468369	Not-sig
cg26706003	AVPR1A	2.32017e-05	-1.12151	5.34233e-10	0.246309	Not-sig
cg18992688	AVPR1B	0.0159186	-1.33096	0.015266	0.0999058	Not-sig
cg04633513	AVPR1B	0.0159186	-1.33096	0.0408314	0.061503	Not-sig
cg25023245	AXIN1	0.0131564	0.293938	0.478859	0.00109085	Not-sig
cg02957086	AXIN2	0.00575547	0.888364	0.00104696	-0.010485	Not-sig
cg14846293	AXIN2	0.00575547	0.888364	0.775835	0.00107749	Not-sig
cg14892768	AXL	0.00453029	-0.588391	0.020625	0.0854811	Not-sig
cg10564498	AXL	0.00453029	-0.588391	0.0247945	0.0779745	Not-sig
cg12019109	AZGP1	0.424156	-0.341222	3.71349e-05	-0.163089	Not-sig
cg27614038	AZI2	1.99339e-07	-0.374618	1.1408e-11	0.0124906	Not-sig
cg11356290	AZI2	1.99339e-07	-0.374618	0.0263187	-0.00285401	Not-sig
cg08350173	B2M	0.015027	-0.3755	4.73194e-17	0.0140481	Not-sig
cg03355298	B2M	0.015027	-0.3755	4.6033e-10	0.0042116	Not-sig
cg03209127	B3GALNT2	0.127654	-0.177062	2.41381e-13	0.0159145	Not-sig
cg00265415	B3GALNT2	0.127654	-0.177062	3.30925e-07	0.0250951	Not-sig
cg00725635	B3GALT2	0.044235	-0.521673	0.00389591	0.113763	Not-sig
cg16608652	B3GALT2	0.044235	-0.521673	0.0423696	0.0903345	Not-sig
cg26709720	B3GALT5	0.0126935	-0.957604	0.817533	-0.00728933	Not-sig
cg19945840	B3GALT6	1.23085e-06	0.57674	7.53031e-05	-0.069786	Not-sig
cg21418052	B3GALTL	0.38436	-0.121385	0.00758849	0.0979985	Not-sig
cg11038843	B3GAT1	1.03697e-09	-1.9766	0.903745	0.0047527	Not-sig
cg23429696	B3GAT2	0.102778	0.29463	0.00703108	0.0950388	Not-sig
cg18403396	B3GAT2	0.102778	0.29463	0.136922	0.0674318	Not-sig
cg11706746	B3GAT3	0.862678	0.028764	5.92917e-09	0.0221234	Not-sig
cg19104072	B3GNT1	2.99682e-07	-0.660891	0.038851	0.0293448	Not-sig
cg03316864	B3GNT3	0.254952	-0.257137	3.20642e-17	-0.116324	Not-sig
cg23771661	B3GNT3	0.254952	-0.257137	2.5532e-05	-0.097731	Not-sig
cg19535609	B3GNT4	2.36195e-05	1.28476	7.49995e-07	0.161574	Not-sig
cg27049761	B3GNT4	2.36195e-05	1.28476	0.780957	-0.0148947	Not-sig
cg02238826	B3GNT5	0.000442385	-0.560232	0.00114146	-0.0283676	Not-sig
cg20557104	B3GNT8	8.93803e-13	-1.81949	0.000642034	-0.114653	Not-sig
cg14596431	B3GNTL1	3.44459e-14	0.98458	2.22724e-09	0.0261759	Not-sig
cg26516954	B3GNTL1	3.44459e-14	0.98458	2.03066e-07	0.0115326	Not-sig
cg24009736	B4GALNT1	0.97886	-0.010111	0.000115289	0.18549	Not-sig
cg09163317	B4GALNT1	0.97886	-0.010111	0.00437739	0.077158	Not-sig
cg05769161	B4GALNT3	0.000149912	-0.874413	0.415495	-0.0156823	Not-sig
cg11065385	B4GALNT3	0.000149912	-0.874413	0.888588	-0.00302031	Not-sig
cg24194132	B4GALNT4	1.9597e-06	2.08126	0.0680051	0.0719705	Not-sig
cg16004226	B4GALNT4	1.9597e-06	2.08126	0.317077	-0.0391594	Not-sig
cg14829378	B4GALT1	0.259833	0.158434	3.64018e-07	0.00474622	Not-sig
cg05779272	B4GALT1	0.259833	0.158434	7.65875e-06	0.0994966	Not-sig
cg15379237	B4GALT2	0.737775	-0.0416026	2.98112e-11	0.0174128	Not-sig
cg23082632	B4GALT3	0.647048	-0.0593303	2.0892e-21	0.0324611	Not-sig
cg03522910	B4GALT3	0.647048	-0.0593303	0.000441311	0.039836	Not-sig
cg05008406	B4GALT4	0.234725	0.180142	1.4856e-12	0.00841329	Not-sig
cg25372693	B4GALT4	0.234725	0.180142	9.52429e-05	0.0432259	Not-sig
cg01924619	B4GALT5	0.00320196	0.324874	9.12505e-20	0.0256608	Not-sig
cg07027513	B4GALT6	0.185244	0.294939	0.00161505	0.118752	Not-sig
cg02930996	B4GALT6	0.185244	0.294939	0.00439346	0.110676	Not-sig
cg02750754	B9D2	0.0131177	-0.306597	1.05449e-07	0.0371565	Not-sig
cg12920798	B9D2	0.0131177	-0.306597	0.0407002	0.0295981	Not-sig
cg10918202	BAALC	5.03699e-09	-1.80967	0.147198	-0.0560178	Not-sig
cg11318251	BAALC	5.03699e-09	-1.80967	0.213345	0.0467496	Not-sig
cg15427448	BACE1	0.064623	-0.278617	1.05686e-37	-0.339799	Not-sig
cg16822189	BACE1	0.064623	-0.278617	0.990168	0.000224058	Not-sig
cg25906419	BACE2	0.636338	0.10594	5.8558e-53	-0.153652	Not-sig
cg16334795	BACE2	0.636338	0.10594	0.0991666	0.0756025	Not-sig
cg09143663	BACH1	0.267261	-0.136583	0.0156994	-0.079238	Not-sig
cg07914959	BACH2	0.979556	0.00995259	0.00746831	0.108013	Not-sig
cg13620770	BAD	2.15125e-14	-0.892764	1.60854e-06	-0.0980496	Not-sig
cg07588779	BAD	2.15125e-14	-0.892764	0.290944	-0.0149281	Not-sig
cg21614231	BAG1	0.0221261	-0.304632	1.41669e-11	-0.0291511	Not-sig
cg24373308	BAG2	2.7517e-05	-1.08292	0.0845147	0.0251009	Not-sig
cg18870413	BAG3	4.17877e-15	-1.29807	8.32073e-14	0.0268176	Not-sig
cg03690162	BAG3	4.17877e-15	-1.29807	0.428209	-0.0024013	Not-sig
cg27087572	BAG4	0.00629143	0.382664	3.05706e-06	-0.0170123	Not-sig
cg14726525	BAG4	0.00629143	0.382664	0.621889	0.0014958	Not-sig
cg15569512	BAG5	0.603514	-0.0455049	0.0352438	0.0059459	Not-sig
cg21210789	BAI1	0.0189001	-0.762927	0.246706	-0.0239008	Not-sig
cg10773309	BAI2	0.555987	-0.19276	0.343463	0.0356527	Not-sig
cg10244047	BAI3	9.74207e-09	-2.42551	4.39511e-06	0.18647	Not-sig
cg09747829	BAI3	9.74207e-09	-2.42551	0.0984694	0.0190727	Not-sig
cg23239052	BAIAP2	1.42603e-08	-1.03948	5.03076e-10	-0.0733901	Not-sig
cg26499611	BAIAP3	0.101623	-0.440851	0.0819457	0.0688992	Not-sig
cg14666892	BAK1	0.122162	-0.225451	0.0505526	0.00798529	Not-sig
cg18472228	BAMBI	1.07813e-15	2.67439	3.67605e-07	-0.157763	Not-sig
cg16408970	BAMBI	1.07813e-15	2.67439	0.0923959	0.0638876	Not-sig
cg04197135	BANF1	0.118383	0.208275	9.70947e-16	0.0142299	Not-sig
cg25023994	BANK1	0.311293	-0.346369	0.00738278	0.0761181	Not-sig
cg00332153	BANK1	0.311293	-0.346369	0.0164922	0.109905	Not-sig
cg03631076	BANP	0.352192	0.0776507	0.068126	0.00135244	Not-sig
cg24747396	BAP1	0.00384739	-0.220641	0.00851456	0.0166015	Not-sig
cg22753768	BAP1	0.00384739	-0.220641	0.0282123	0.0323203	Not-sig
cg12622986	BARHL1	0.135006	0.927406	0.18641	-0.0363074	Not-sig
cg17241310	BARHL2	0.0706949	1.56006	5.73772e-17	0.209792	Not-sig
cg06384463	BARHL2	0.0706949	1.56006	5.63419e-09	0.184765	Not-sig
cg26221631	BARX2	1.76019e-11	-2.19212	1.62436e-11	-0.150468	Not-sig
cg08893585	BARX2	1.76019e-11	-2.19212	1.80136e-06	-0.11725	Not-sig
cg23496260	BASP1	0.087388	-0.382785	5.07253e-09	0.266118	Not-sig
cg04136480	BAT1	0.00451235	0.240261	3.52906e-13	0.0112191	Not-sig
cg17489752	BAT1	0.00451235	0.240261	0.000291461	-0.00440075	Not-sig
cg15765212	BAT2	0.0240674	0.23565	7.71277e-07	0.0206692	Not-sig
cg04393897	BAT2L2	5.5882e-15	0.664256	0.520101	-0.000859865	Not-sig
cg09867157	BAT3	0.591496	0.0556172	0.000401571	0.00862619	Not-sig
cg24836175	BAT4	3.04362e-07	-0.534239	0.826851	0.000510047	Not-sig
cg15100639	BAT5	0.0192275	0.242221	6.71758e-13	0.0128171	Not-sig
cg00746130	BAT5	0.0192275	0.242221	4.24873e-12	0.0316266	Not-sig
cg15645309	BATF	0.0159404	0.534031	2.57517e-06	0.222131	Not-sig
cg17321617	BATF2	6.9687e-08	1.32295	4.66172e-05	0.0770956	Not-sig
cg06150468	BATF3	0.0145857	0.452326	0.00182959	0.0831209	Not-sig
cg07414384	BAZ1A	6.47539e-07	0.605203	2.7478e-06	0.0206083	Not-sig
cg25683012	BAZ2A	0.416471	0.0712679	7.94437e-06	0.0196295	Not-sig
cg14634319	BAZ2A	0.416471	0.0712679	0.258092	0.00519477	Not-sig
cg11980435	BBC3	8.06465e-13	1.23337	2.41031e-17	-0.0287876	Not-sig
cg11375475	BBC3	8.06465e-13	1.23337	3.26656e-07	0.00935751	Not-sig
cg20910746	BBOX1	4.44822e-13	-3.28692	0.440767	-0.0288136	Not-sig
cg10027114	BBS10	0.459417	-0.126821	0.00379978	0.140713	Not-sig
cg08524525	BBS12	0.0999171	-0.20595	0.0127214	0.0163777	Not-sig
cg01412445	BBS4	0.326658	-0.110839	0.886107	-0.000236321	Not-sig
cg10006582	BBS5	0.00633238	-0.410713	0.000392876	0.0604443	Not-sig
cg03990551	BBS7	0.0249701	-0.209706	0.000296046	0.0301755	Not-sig
cg05318777	BBS7	0.0249701	-0.209706	0.420898	0.0163062	Not-sig
cg09539271	BBS9	0.0903139	-0.19206	0.0132592	0.02128	Not-sig
cg09080746	BBS9	0.0903139	-0.19206	0.0483572	0.00768801	Not-sig
cg03262918	BBX	0.505697	-0.0874164	2.29383e-15	0.0634312	Not-sig
cg21263196	BCAM	0.389577	0.240002	0.774565	0.00760821	Not-sig
cg23434459	BCAP29	0.00803372	-0.255502	4.98167e-10	0.0286628	Not-sig
cg26651830	BCAP29	0.00803372	-0.255502	5.89563e-07	0.0272966	Not-sig
cg19094438	BCAR1	0.166746	-0.177847	0.388241	0.0329934	Not-sig
cg18060199	BCAR3	7.65306e-09	-0.840331	0.0145561	0.0750099	Not-sig
cg18917378	BCAS1	0.000165818	-1.27467	0.00628975	-0.0706698	Not-sig
cg19234509	BCAS2	0.0356423	-0.192846	4.64421e-06	0.00734102	Not-sig
cg23018891	BCAS2	0.0356423	-0.192846	2.18679e-05	0.0108142	Not-sig
cg10390922	BCAS3	0.00051093	-0.378261	3.67267e-08	-0.0104484	Not-sig
cg03979162	BCAS3	0.00051093	-0.378261	0.389534	-0.00404781	Not-sig
cg14823109	BCAS4	6.31271e-06	-0.961349	0.00183304	0.0224429	Not-sig
cg10764357	BCAT1	2.3682e-08	1.37962	6.62802e-09	0.254903	Not-sig
cg07537523	BCAT1	2.3682e-08	1.37962	6.4462e-05	0.107981	Not-sig
cg23441208	BCAT2	0.627075	-0.0826474	0.583699	0.00175265	Not-sig
cg27445265	BCCIP	2.63501e-05	0.422225	5.54722e-11	0.0117821	Not-sig
cg11453347	BCCIP	2.63501e-05	0.422225	5.31105e-06	0.0223982	Not-sig
cg23325932	BCKDHA	6.42862e-15	-0.874577	0.0214519	0.0100123	Not-sig
cg11654737	BCKDHB	0.0014313	-0.420638	0.00127025	-0.0142138	Not-sig
cg15256539	BCKDHB	0.0014313	-0.420638	0.782501	-0.0016792	Not-sig
cg26706070	BCKDK	5.17623e-05	-0.409748	2.33179e-11	0.0221899	Not-sig
cg15785580	BCKDK	5.17623e-05	-0.409748	1.94157e-08	0.0170191	Not-sig
cg22153873	BCL11A	0.0155802	-0.719893	0.196505	0.0346731	Not-sig
cg22166290	BCL11A	0.0155802	-0.719893	0.978007	0.000946821	Not-sig
cg02452985	BCL11B	0.0148224	0.429271	1.12078e-67	-0.325815	Not-sig
cg01803238	BCL2	1.30004e-07	-1.01699	0.00189727	0.0890131	Not-sig
cg09752703	BCL2	1.30004e-07	-1.01699	0.0164508	0.0548595	Not-sig
cg03813215	BCL2	1.30004e-07	-1.01699	0.0193037	0.041322	Not-sig
cg14455307	BCL2	1.30004e-07	-1.01699	0.0224913	0.0172963	Not-sig
cg08554462	BCL2	1.30004e-07	-1.01699	0.41954	0.0130433	Not-sig
cg11255230	BCL2	1.30004e-07	-1.01699	0.515208	0.00204878	Not-sig
cg00782854	BCL2L1	0.000752267	0.466621	5.96739e-20	0.0317781	Not-sig
cg09712606	BCL2L12	3.87193e-07	0.69253	7.48335e-09	0.00844869	Not-sig
cg23029494	BCL2L12	3.87193e-07	0.69253	2.07173e-08	0.0144052	Not-sig
cg12107692	BCL2L12	3.87193e-07	0.69253	8.98885e-06	0.00524428	Not-sig
cg03887534	BCL2L13	6.69222e-06	-0.330961	2.37739e-08	-0.00817625	Not-sig
cg24921858	BCL2L14	0.0406924	-0.540538	0.115217	0.0407625	Not-sig
cg05877109	BCL2L2	1.90142e-21	-1.04833	4.02927e-18	-0.12225	Not-sig
cg25149155	BCL2L2	1.90142e-21	-1.04833	2.52427e-14	-0.0968093	Not-sig
cg01057962	BCL6	3.30347e-07	-0.821789	5.05363e-18	0.0184013	Not-sig
cg01357263	BCL7A	3.48328e-12	0.816419	0.0269065	0.0100105	Not-sig
cg07896225	BCL7C	0.0106308	-0.361431	8.66315e-18	0.0322038	Not-sig
cg22001782	BCL9	0.297477	0.12253	0.257535	-0.0144239	Not-sig
cg17465631	BCMO1	3.06933e-20	-2.83896	3.96579e-35	-0.20183	Not-sig
cg22947000	BCMO1	3.06933e-20	-2.83896	0.0363293	0.0408127	Not-sig
cg02119229	BCO2	2.21421e-07	-1.31465	0.0227752	0.0128169	Not-sig
cg25303383	BCO2	2.21421e-07	-1.31465	0.626492	-0.00919137	Not-sig
cg12406417	BCR	0.927989	0.0131972	0.443533	0.00834685	Not-sig
cg25859012	BCS1L	0.710423	0.0459629	2.01946e-05	0.0181487	Not-sig
cg24789424	BDH1	0.0609795	-0.354867	0.584582	0.00924063	Not-sig
cg02214188	BDH2	6.44262e-15	-1.144	2.22244e-17	-0.244735	Not-sig
cg10528989	BDKRB1	1.19812e-13	-1.71913	3.97614e-05	0.130399	Not-sig
cg08328671	BDKRB2	0.000599358	-0.65668	2.69825e-05	-0.128936	Not-sig
cg24010952	BDKRB2	0.000599358	-0.65668	0.531085	0.0167218	Not-sig
cg27351358	BDNF	0.00310572	0.76753	0.000402936	0.166569	Not-sig
cg15486645	BDNFOS	8.50045e-05	-0.711485	1.91279e-13	0.024622	Not-sig
cg13360150	BDNFOS	8.50045e-05	-0.711485	1.99816e-10	-0.018655	Not-sig
cg16225441	BECN1	3.5027e-05	-0.273937	2.27856e-27	-0.0959593	Not-sig
cg05730092	BEGAIN	0.335954	-0.31297	6.60049e-06	-0.138618	Not-sig
cg06744574	BEND5	7.48458e-10	-1.91033	4.82368e-07	0.248907	Not-sig
cg23114594	BEND7	0.47016	-0.156358	0.445637	-0.0229587	Not-sig
cg14784653	BEND7	0.47016	-0.156358	0.495774	0.0187536	Not-sig
cg07618900	BEST3	3.09778e-08	2.87554	0.192375	0.0408653	Not-sig
cg04609640	BEST4	1.14633e-40	-4.00322	0.344777	0.0324619	Not-sig
cg20831492	BET1	0.188809	0.168854	2.49675e-24	-0.0266331	Not-sig
cg02186966	BET1	0.188809	0.168854	0.104061	0.00979552	Not-sig
cg06463913	BET1L	0.558517	0.0600044	1.07988e-07	0.0178979	Not-sig
cg03003256	BET3L	0.000643243	1.58966	1.68758e-11	0.127032	Not-sig
cg23741330	BET3L	0.000643243	1.58966	0.142183	0.0547252	Not-sig
cg04066242	BFAR	0.0238422	0.201347	1.05551e-10	0.0115132	Not-sig
cg18306327	BFAR	0.0238422	0.201347	0.0166754	0.0077214	Not-sig
cg26371206	BFSP1	0.243482	-0.265457	5.29289e-06	-0.0734799	Not-sig
cg20383064	BFSP2	2.22991e-10	-2.34043	7.82559e-09	-0.223049	Not-sig
cg25249068	BFSP2	2.22991e-10	-2.34043	2.64791e-08	-0.160795	Not-sig
cg04356968	BGLAP	8.30775e-09	-1.069	1.83199e-18	-0.111327	Not-sig
cg07740640	BHLHA15	5.7124e-10	-1.94711	6.27954e-18	-0.124982	Not-sig
cg14975238	BHLHA15	5.7124e-10	-1.94711	0.000433267	-0.0556974	Not-sig
cg22766145	BHLHE22	0.572362	-0.179822	1.05543e-08	0.231867	Not-sig
cg02982690	BHLHE22	0.572362	-0.179822	7.43146e-07	0.208438	Not-sig
cg03223878	BHLHE40	0.186733	-0.235948	3.04411e-09	0.0162939	Not-sig
cg08587820	BHLHE40	0.186733	-0.235948	0.776939	-0.000877524	Not-sig
cg03046445	BHLHE41	0.0158546	0.651941	0.00981533	0.057739	Not-sig
cg19243777	BHLHE41	0.0158546	0.651941	0.0251506	0.0333782	Not-sig
cg05890484	BHMT	0.0230805	-1.14483	0.00208567	-0.113614	Not-sig
cg10660256	BHMT	0.0230805	-1.14483	0.699369	0.0162839	Not-sig
cg03400060	BHMT2	1.31642e-11	-2.12733	0.0285947	-0.050261	Not-sig
cg21587861	BICD1	7.97545e-12	1.03117	1.04785e-06	0.0454591	Not-sig
cg08439468	BICD2	1.62097e-10	-0.826924	6.81945e-08	0.0235536	Not-sig
cg05566965	BID	1.81085e-13	0.892822	0.00343328	0.0367524	Not-sig
cg17179881	BIK	0.000708424	0.77039	2.72874e-06	0.103314	Not-sig
cg25018755	BIK	0.000708424	0.77039	0.0379977	0.0236077	Not-sig
cg26453588	BIK	0.000708424	0.77039	0.85436	-0.00612216	Not-sig
cg10353870	BIN1	0.853881	-0.0388411	5.19098e-06	-0.0154771	Not-sig
cg21022247	BIN2	0.164169	-0.299699	3.72563e-15	-0.16715	Not-sig
cg14727952	BIRC2	0.019753	0.201766	2.52672e-13	0.0257522	Not-sig
cg06276114	BIRC2	0.019753	0.201766	2.9159e-06	0.0147317	Not-sig
cg14481222	BIRC3	0.189351	0.322216	0.000277034	0.0330987	Not-sig
cg26267341	BIRC5	5.96393e-15	1.52118	2.86888e-24	0.0365629	Not-sig
cg15673110	BIRC6	0.0167626	0.247044	5.20334e-07	0.0135605	Not-sig
cg19098826	BIRC6	0.0167626	0.247044	0.0302673	0.00300506	Not-sig
cg17237881	BIRC7	3.97157e-23	4.49294	2.48751e-06	-0.0801142	Not-sig
cg18247638	BIVM	0.00154461	0.348864	0.000102487	-0.0440645	Not-sig
cg08602689	BIVM	0.00154461	0.348864	0.533541	0.00920472	Not-sig
cg06518779	BIVM	0.00154461	0.348864	0.630559	0.0068744	Not-sig
cg23594876	BLCAP	0.0709084	0.198737	1.23518e-09	0.0156497	Not-sig
cg12862537	BLCAP	0.0709084	0.198737	2.57347e-05	-0.0557476	Not-sig
cg23566503	BLCAP	0.0709084	0.198737	4.64298e-05	-0.112469	Not-sig
cg22510412	BLCAP	0.0709084	0.198737	5.6685e-05	0.0376568	Not-sig
cg21588305	BLCAP	0.0709084	0.198737	0.00071145	-0.0274298	Not-sig
cg10642330	BLCAP	0.0709084	0.198737	0.0930167	-0.0485792	Not-sig
cg18433380	BLCAP	0.0709084	0.198737	0.191839	0.01798	Not-sig
cg22298088	BLCAP	0.0709084	0.198737	0.852421	-0.00145703	Not-sig
cg15742700	BLK	0.0122999	-1.15336	0.0537667	0.0562726	Not-sig
cg03860768	BLK	0.0122999	-1.15336	0.890548	-0.00511663	Not-sig
cg01994513	BLM	6.18735e-25	1.85237	3.2865e-16	0.0135567	Not-sig
cg12683929	BLOC1S1	8.41876e-16	-0.992753	0.00246373	0.125973	Not-sig
cg26610808	BLOC1S2	0.0680168	0.199285	0.00264366	0.0654286	Not-sig
cg07928695	BLOC1S3	1.74546e-06	0.471837	7.97676e-07	0.0181142	Not-sig
cg00167504	BLVRA	1.58574e-08	-0.894908	0.0446693	0.0334493	Not-sig
cg19685976	BLVRB	3.83134e-13	-1.16701	0.465191	0.00768633	Not-sig
cg26628634	BLZF1	0.00304859	-0.284618	4.5916e-22	0.0461749	Not-sig
cg24407065	BLZF1	0.00304859	-0.284618	0.0101914	-0.0189854	Not-sig
cg14287742	BLZF1	0.00304859	-0.284618	0.0261133	-0.0229256	Not-sig
cg16121444	BLZF1	0.00304859	-0.284618	0.119348	-0.00478729	Not-sig
cg08733315	BMF	0.529537	0.130974	1.06856e-11	0.0269269	Not-sig
cg07000551	BMF	0.529537	0.130974	1.00756e-07	0.0189057	Not-sig
cg13379871	BMI1	0.0434704	0.210633	8.43305e-18	0.0203211	Not-sig
cg13984351	BMI1	0.0434704	0.210633	0.119703	-0.00683428	Not-sig
cg11308639	BMP10	0.595918	0.543617	0.354515	-0.0400133	Not-sig
cg01797527	BMP2	0.687906	-0.108566	1.00017e-22	-0.181435	Not-sig
cg26112353	BMP2K	0.966358	0.00723291	0.550832	0.00258898	Not-sig
cg14310034	BMP4	0.0949676	0.434445	0.0385564	-0.0566031	Not-sig
cg24526899	BMP4	0.0949676	0.434445	0.290827	0.0339243	Not-sig
cg03447931	BMP6	3.30452e-13	-1.33173	0.00902406	0.13725	Not-sig
cg26516759	BMP7	0.779353	-0.140259	0.431088	0.0377423	Not-sig
cg03664992	BMP8A	1.12004e-28	1.8532	0.442962	-0.0242964	Not-sig
cg10073723	BMPER	1.07675e-11	-2.36998	0.000261754	0.152406	Not-sig
cg17561435	BMPER	1.07675e-11	-2.36998	0.115823	0.0947548	Not-sig
cg06817917	BMPR1A	2.6514e-07	-0.660978	0.00505425	0.0127727	Not-sig
cg17776353	BMPR1A	2.6514e-07	-0.660978	0.522437	0.00254196	Not-sig
cg09410845	BMPR2	0.397773	0.104063	8.04834e-11	0.0249819	Not-sig
cg25924032	BMS1	2.6268e-18	0.670577	0.00230979	0.100848	Not-sig
cg05454446	BMS1	2.6268e-18	0.670577	0.603481	0.018832	Not-sig
cg18952647	BNC1	3.16955e-09	-3.2519	0.0122214	0.0913367	Not-sig
cg27169020	BNC1	3.16955e-09	-3.2519	0.0164914	0.0741468	Not-sig
cg04960652	BNIP1	0.693561	-0.0478182	0.165327	0.000988712	Not-sig
cg21762589	BNIP3	1.95776e-05	-1.05732	0.683256	0.0151696	Not-sig
cg10895130	BNIPL	8.23242e-25	-4.6341	1.11089e-08	0.0871725	Not-sig
cg11584936	BNIPL	8.23242e-25	-4.6341	4.41641e-06	0.153973	Not-sig
cg18742893	BOC	0.000173148	-1.19095	0.132835	0.0699888	Not-sig
cg13765303	BOC	0.000173148	-1.19095	0.989368	-0.000507376	Not-sig
cg12598575	BOD1	0.792982	-0.0295892	0.548201	-0.000429695	Not-sig
cg05475028	BOD1L	0.966274	0.00616142	4.7043e-13	0.0238572	Not-sig
cg09980622	BOLA1	4.70915e-05	-0.544764	0.329149	0.0241447	Not-sig
cg15415545	BOLA2	0.83506	0.0400481	0.0528055	0.0589672	Not-sig
cg19450025	BOLA2	0.83506	0.0400481	0.0984694	0.0399698	Not-sig
cg10124201	BOLL	4.46668e-06	1.96508	0.000233384	0.086309	Not-sig
cg15984612	BOP1	2.27466e-12	1.19839	4.11419e-05	0.0118917	Not-sig
cg11375622	BOP1	2.27466e-12	1.19839	0.848517	0.00142031	Not-sig
cg03552688	BPESC1	0.0483233	1.52279	0.0125695	0.0281949	Not-sig
cg05680424	BPGM	0.00460008	-0.308152	0.00297493	0.00520028	Not-sig
cg10968815	BPIL1	0.00110294	-3.58696	0.0110304	-0.0898564	Not-sig
cg14789590	BPIL2	0.409801	-0.888936	0.00360689	-0.0717236	Not-sig
cg12398397	BPTF	0.0090908	0.22256	0.138344	0.00451595	Not-sig
cg14094063	BRAF	0.245918	-0.13667	0.00507862	0.0364709	Not-sig
cg10141022	BRAF	0.245918	-0.13667	0.489966	-0.00336336	Not-sig
cg16312916	BRAP	0.00522952	0.190761	2.9451e-18	0.0197177	Not-sig
cg06973652	BRCA1	2.89645e-26	1.48492	1.90653e-09	-0.319275	Not-sig
cg07054526	BRCA1	2.89645e-26	1.48492	1.72994e-06	-0.0394104	Not-sig
cg11964474	BRCA1	2.89645e-26	1.48492	1.94302e-06	-0.225112	Not-sig
cg19531713	BRCA1	2.89645e-26	1.48492	0.000650595	-0.0278789	Not-sig
cg20760063	BRCA1	2.89645e-26	1.48492	0.0226732	0.021756	Not-sig
cg08993267	BRCA1	2.89645e-26	1.48492	0.474206	0.00595903	Not-sig
cg19088651	BRCA1	2.89645e-26	1.48492	0.637565	-0.00627049	Not-sig
cg04658354	BRCA1	2.89645e-26	1.48492	0.677478	0.00382073	Not-sig
cg10893007	BRCA1	2.89645e-26	1.48492	0.977713	-0.000175472	Not-sig
cg12836863	BRCA2	4.6237e-34	2.13495	0.190256	-0.0343732	Not-sig
cg25943702	BRD1	0.0753694	-0.159233	5.6008e-16	0.0704616	Not-sig
cg00209066	BRD1	0.0753694	-0.159233	0.324762	0.0161806	Not-sig
cg01909833	BRD2	0.516777	-0.0563517	0.0355194	0.0101506	Not-sig
cg25569582	BRD3	0.0255539	0.231732	4.0372e-08	0.00881546	Not-sig
cg02533173	BRD4	0.00326353	0.249459	7.96844e-05	0.105445	Not-sig
cg08044694	BRD4	0.00326353	0.249459	0.902666	0.00458452	Not-sig
cg07430605	BRD8	0.193023	0.118612	2.84329e-14	0.0243539	Not-sig
cg00307685	BRDT	0.00346741	2.24871	0.0147756	-0.0383784	Not-sig
cg14732540	BRDT	0.00346741	2.24871	0.14279	-0.0360108	Not-sig
cg06869899	BRE	0.00329572	-0.231307	1.07762e-06	-0.0087338	Not-sig
cg03177025	BRE	0.00329572	-0.231307	0.000434317	0.0236397	Not-sig
cg18712919	BRE	0.00329572	-0.231307	0.464288	-0.0168137	Not-sig
cg22496859	BRF1	0.149635	0.142725	0.00609351	0.018794	Not-sig
cg23034818	BRF1	0.149635	0.142725	0.0312179	0.0386921	Not-sig
cg16313343	BRF1	0.149635	0.142725	0.159503	0.0422888	Not-sig
cg16313587	BRF2	0.025563	0.251262	1.4582e-12	0.0121871	Not-sig
cg19904653	BRF2	0.025563	0.251262	0.0362463	0.0399251	Not-sig
cg14640481	BRI3	0.707794	0.0735647	1.19952e-14	0.0100216	Not-sig
cg03455874	BRI3BP	0.00671184	0.477819	0.789751	0.00056141	Not-sig
cg05986149	BRIP1	1.82583e-18	1.60116	1.57608e-05	-0.0278108	Not-sig
cg12435611	BRIP1	1.82583e-18	1.60116	0.00236803	0.0211207	Not-sig
cg07684150	BRP44	0.00120796	-0.428473	4.53995e-24	0.0234601	Not-sig
cg08151281	BRP44	0.00120796	-0.428473	8.17826e-24	0.0368554	Not-sig
cg08412305	BRP44	0.00120796	-0.428473	7.99599e-15	0.00886975	Not-sig
cg25219134	BRP44	0.00120796	-0.428473	0.0103936	0.00771156	Not-sig
cg17738494	BRPF1	0.596761	0.0514053	0.0126652	0.00636215	Not-sig
cg14712964	BRPF1	0.596761	0.0514053	0.0173777	0.00778288	Not-sig
cg25443975	BRSK1	1.27267e-05	-1.00438	0.0186267	-0.0538291	Not-sig
cg14021073	BRSK2	0.00172989	1.16369	1.00497e-08	0.267803	Not-sig
cg22982528	BRWD1	0.664322	-0.0535068	7.23351e-11	0.0232673	Not-sig
cg08290212	BSCL2	0.533281	-0.0901928	0.00105379	0.00256735	Not-sig
cg07237830	BSCL2	0.533281	-0.0901928	0.582122	0.0186402	Not-sig
cg20342105	BSCL2	0.533281	-0.0901928	0.641629	-0.0100247	Not-sig
cg15654964	BSDC1	0.0621432	-0.139348	0.25955	0.0103992	Not-sig
cg08510456	BSN	0.258595	0.393453	0.00126458	-0.081319	Not-sig
cg19971655	BSND	0.0584949	1.52025	6.09926e-11	-0.132528	Not-sig
cg16363586	BST2	0.00121013	0.715896	0.0144099	-0.112401	Not-sig
cg01254505	BST2	0.00121013	0.715896	0.0921866	0.0302932	Not-sig
cg04350610	BTAF1	0.107513	0.201632	6.64532e-21	0.0271829	Not-sig
cg16958189	BTBD1	0.0038989	0.232991	6.0125e-19	0.0860971	Not-sig
cg12435359	BTBD1	0.0038989	0.232991	9.49067e-18	0.00753729	Not-sig
cg03860400	BTBD10	0.88293	-0.0164714	0.00234974	-0.0617523	Not-sig
cg15796941	BTBD11	1.54075e-11	-2.32143	0.00701377	-0.126155	Not-sig
cg08612037	BTBD11	1.54075e-11	-2.32143	0.119393	-0.0690674	Not-sig
cg26927807	BTBD2	0.0519935	-0.192965	0.170135	-0.0348115	Not-sig
cg14603345	BTBD3	0.710094	0.0711223	4.31241e-47	-0.373187	Not-sig
cg14159894	BTBD3	0.710094	0.0711223	0.00430317	-0.0134587	Not-sig
cg23034818	BTBD6	0.00112027	-0.307368	0.0312179	0.0386921	Not-sig
cg12730424	BTBD7	0.00251461	-0.260045	0.00228776	0.0188035	Not-sig
cg16034652	BTBD7	0.00251461	-0.260045	0.04288	0.0624536	Not-sig
cg06084557	BTBD7	0.00251461	-0.260045	0.143345	0.0126882	Not-sig
cg26580095	BTBD8	0.0779314	0.375098	0.700735	0.00781111	Not-sig
cg23912721	BTD	8.00394e-21	-1.18114	9.34458e-06	0.00835516	Not-sig
cg18204685	BTD	8.00394e-21	-1.18114	0.0669599	-0.061115	Not-sig
cg21638219	BTD	8.00394e-21	-1.18114	0.253887	-0.00127227	Not-sig
cg24239808	BTD	8.00394e-21	-1.18114	0.262281	-0.0203582	Not-sig
cg01056155	BTF3	1.57984e-05	-0.467217	2.06349e-11	0.0285735	Not-sig
cg14012294	BTF3	1.57984e-05	-0.467217	9.33914e-08	0.0186848	Not-sig
cg04349311	BTF3L4	0.857817	0.0228618	3.95082e-14	0.0104434	Not-sig
cg10935550	BTG2	7.43768e-35	-2.33519	1.79578e-18	0.0238411	Not-sig
cg14380517	BTG3	0.0328818	0.274037	0.0284995	-0.0497178	Not-sig
cg22879515	BTG4	0.979887	-0.0391316	0.0426612	0.126793	Not-sig
cg01192900	BTG4	0.979887	-0.0391316	0.09394	-0.0678649	Not-sig
cg23211240	BTG4	0.979887	-0.0391316	0.115334	-0.0608394	Not-sig
cg03242880	BTG4	0.979887	-0.0391316	0.800785	-0.00293227	Not-sig
cg27475152	BTN1A1	0.00173178	1.23832	0.00068126	-0.0213619	Not-sig
cg07011110	BTN1A1	0.00173178	1.23832	0.00987753	-0.0643001	Not-sig
cg22814929	BTN2A1	0.00286626	0.274483	0.232236	0.0121781	Not-sig
cg25881193	BTN2A2	0.413586	0.136376	0.1188	-0.0202716	Not-sig
cg01840268	BTN3A1	0.00687316	0.423403	5.64644e-06	-0.0509041	Not-sig
cg14345882	BTN3A2	0.00260786	0.447168	0.0251224	0.071423	Not-sig
cg01269795	BTN3A3	0.172901	0.24287	0.0659285	-0.043433	Not-sig
cg09748960	BTNL2	4.21506e-06	-2.57744	0.000567911	-0.129829	Not-sig
cg24024214	BTNL8	2.35353e-07	-1.99832	5.0643e-08	-0.170944	Not-sig
cg03723845	BTNL8	2.35353e-07	-1.99832	0.000471306	-0.141425	Not-sig
cg15516226	BTNL9	0.00156781	0.740446	6.7379e-06	-0.0519365	Not-sig
cg05886367	BTNL9	0.00156781	0.740446	0.00324059	0.0740019	Not-sig
cg19669439	BTRC	0.16863	-0.134324	4.66762e-17	0.0161897	Not-sig
cg06983551	BUB1	7.94425e-32	2.1041	0.00484192	-0.0344094	Not-sig
cg27210766	BUB1	7.94425e-32	2.1041	0.00650835	0.00553943	Not-sig
cg23724447	BUB3	1.67879e-13	0.700104	7.7309e-10	-0.0241125	Not-sig
cg04058169	BUB3	1.67879e-13	0.700104	0.0192808	-0.0754627	Not-sig
cg05862431	BUD13	0.339159	-0.0799805	0.0144512	0.0503912	Not-sig
cg26259610	BUD31	0.14852	0.203184	1.90693e-15	0.0192322	Not-sig
cg18176813	BUD31	0.14852	0.203184	1.04384e-12	0.013141	Not-sig
cg10213821	BUD31	0.14852	0.203184	0.00499815	0.0811029	Not-sig
cg08011328	BYSL	1.30626e-16	1.05574	3.26203e-13	0.0171408	Not-sig
cg17767659	BYSL	1.30626e-16	1.05574	1.41173e-07	0.0262626	Not-sig
cg07964539	BYSL	1.30626e-16	1.05574	0.638626	0.00333581	Not-sig
cg09322949	BYSL	1.30626e-16	1.05574	0.877563	0.00135757	Not-sig
cg12937434	BZRAP1	0.00326937	-0.75307	8.63438e-09	0.233518	Not-sig
cg22182666	BZRAP1	0.00326937	-0.75307	0.00578408	-0.0711173	Not-sig
cg27561421	BZW1	0.000164997	0.346655	9.56595e-21	0.0188234	Not-sig
cg26144265	BZW2	1.17618e-10	0.784661	9.36153e-22	0.0243524	Not-sig
cg25778479	BZW2	1.17618e-10	0.784661	0.000328149	0.0692328	Not-sig
cg00884529	BZW2	1.17618e-10	0.784661	0.0149516	-0.00895765	Not-sig
cg04444771	C10orf10	0.156869	0.344672	0.287876	0.0236248	Not-sig
cg25414165	C10orf11	0.0173182	-0.627097	0.000218272	0.111224	Not-sig
cg11406340	C10orf110	0.0276858	0.446296	0.333728	-0.0202906	Not-sig
cg13417824	C10orf111	0.104984	0.308378	2.5375e-14	0.00918364	Not-sig
cg23179321	C10orf111	0.104984	0.308378	0.0368949	0.0187287	Not-sig
cg09715672	C10orf116	5.43368e-19	-2.55216	3.7703e-12	-0.175349	Not-sig
cg09518735	C10orf119	3.87696e-05	0.309063	0.00162814	0.02172	Not-sig
cg14647515	C10orf12	0.741787	0.0538843	0.000310173	-0.022663	Not-sig
cg14607011	C10orf125	0.00974173	-0.56578	1.57958e-06	-0.211296	Not-sig
cg03820909	C10orf137	2.658e-05	0.457029	0.0148696	0.0737535	Not-sig
cg24079455	C10orf137	2.658e-05	0.457029	0.316791	0.00985117	Not-sig
cg19578398	C10orf2	8.91512e-24	1.20868	3.74785e-31	-0.08297	Not-sig
cg13449372	C10orf2	8.91512e-24	1.20868	0.000859124	-0.11491	Not-sig
cg25580076	C10orf2	8.91512e-24	1.20868	0.00913945	-0.111733	Not-sig
cg09405083	C10orf26	6.65224e-07	-0.504833	2.63643e-08	0.186654	Not-sig
cg15227982	C10orf26	6.65224e-07	-0.504833	3.14711e-08	0.153946	Not-sig
cg01560871	C10orf27	0.0457586	1.13979	0.00103629	-0.0782823	Not-sig
cg10548978	C10orf27	0.0457586	1.13979	0.232408	-0.0318643	Not-sig
cg05959392	C10orf32	2.99043e-06	-0.497625	0.000132005	0.0161694	Not-sig
cg25729957	C10orf32	2.99043e-06	-0.497625	0.538129	0.0028319	Not-sig
cg22368262	C10orf35	0.0520922	0.40178	4.34057e-12	-0.298067	Not-sig
cg10830758	C10orf4	0.014499	-0.288727	6.04985e-29	-0.0318246	Not-sig
cg00051979	C10orf4	0.014499	-0.288727	4.21536e-16	0.0434442	Not-sig
cg09068993	C10orf4	0.014499	-0.288727	8.92879e-12	0.0238626	Not-sig
cg01154537	C10orf4	0.014499	-0.288727	0.00143631	0.0364863	Not-sig
cg07550278	C10orf4	0.014499	-0.288727	0.205544	-0.000999009	Not-sig
cg13904771	C10orf47	0.207517	0.295885	0.176658	-0.0359924	Not-sig
cg03411288	C10orf47	0.207517	0.295885	0.814406	0.00805104	Not-sig
cg20451369	C10orf57	1.86237e-06	-0.597463	0.0642273	0.0190653	Not-sig
cg02599225	C10orf57	1.86237e-06	-0.597463	0.0807713	0.0220385	Not-sig
cg20617956	C10orf58	6.41963e-05	-0.755105	0.355409	0.0364084	Not-sig
cg01851208	C10orf58	6.41963e-05	-0.755105	0.444761	0.0210871	Not-sig
cg11204562	C10orf81	3.1622e-07	1.63708	7.32975e-05	-0.132688	Not-sig
cg17349199	C10orf82	0.219643	-0.705551	0.018967	-0.0654892	Not-sig
cg07621046	C10orf82	0.219643	-0.705551	0.529581	-0.0222177	Not-sig
cg22082243	C10orf84	3.4503e-06	-0.364154	8.70605e-15	0.0173729	Not-sig
cg09479906	C10orf88	0.000101044	0.386678	0.000228689	0.046362	Not-sig
cg22045288	C10orf91	5.93543e-05	1.42342	0.00360764	-0.0740802	Not-sig
cg01275830	C10orf95	1.64517e-05	0.842988	0.00277474	-0.0280264	Not-sig
cg22704775	C11orf10	0.0468032	-0.250118	7.40501e-20	0.0371476	Not-sig
cg02005336	C11orf10	0.0468032	-0.250118	2.41459e-18	0.0500656	Not-sig
cg14086033	C11orf10	0.0468032	-0.250118	1.37233e-06	0.0171874	Not-sig
cg03114244	C11orf10	0.0468032	-0.250118	0.00025574	-0.00346201	Not-sig
cg18009798	C11orf10	0.0468032	-0.250118	0.0514838	0.014294	Not-sig
cg03805684	C11orf10	0.0468032	-0.250118	0.0812373	0.0355829	Not-sig
cg01643624	C11orf16	0.0127361	1.12943	2.26605e-05	0.0888614	Not-sig
cg09674867	C11orf16	0.0127361	1.12943	0.00367745	0.0782749	Not-sig
cg08690721	C11orf17	0.0856102	-0.149815	0.0124693	0.0455077	Not-sig
cg16176301	C11orf17	0.0856102	-0.149815	0.209445	0.0100705	Not-sig
cg00186954	C11orf17	0.0856102	-0.149815	0.222012	-0.0355596	Not-sig
cg20277416	C11orf2	1.39332e-08	-0.551616	0.0148672	0.0575032	Not-sig
cg13853761	C11orf2	1.39332e-08	-0.551616	0.884396	-0.00454931	Not-sig
cg03764506	C11orf20	3.42401e-05	1.70953	2.4627e-08	0.00795882	Not-sig
cg17627559	C11orf21	0.643257	0.181157	8.41102e-05	0.0978571	Not-sig
cg00041575	C11orf21	0.643257	0.181157	0.353601	-0.0376151	Not-sig
cg27655905	C11orf24	2.11965e-05	-0.553624	8.28841e-10	0.0122086	Not-sig
cg15765532	C11orf30	0.892719	0.0175401	0.942501	0.000643436	Not-sig
cg00216758	C11orf35	0.827972	0.0570719	6.64191e-17	0.028933	Not-sig
cg16000888	C11orf35	0.827972	0.0570719	0.000347668	0.00278684	Not-sig
cg13162577	C11orf42	0.0111725	0.752413	0.985278	0.000292196	Not-sig
cg15948326	C11orf45	0.574427	0.147615	0.384951	-0.0125619	Not-sig
cg12743894	C11orf46	0.000216007	-0.336542	5.28331e-17	0.0222593	Not-sig
cg09906309	C11orf46	0.000216007	-0.336542	0.384312	0.0195912	Not-sig
cg21161651	C11orf48	0.871196	0.0288704	1.37298e-17	0.0174716	Not-sig
cg23202409	C11orf48	0.871196	0.0288704	1.06007e-07	0.0158483	Not-sig
cg21892409	C11orf49	0.026741	-0.233343	0.385893	0.0103505	Not-sig
cg05697249	C11orf52	1.91456e-06	-0.894938	0.000385281	-0.0897842	Not-sig
cg08775230	C11orf52	1.91456e-06	-0.894938	0.00187442	-0.0962488	Not-sig
cg01618304	C11orf54	9.41651e-06	-0.537481	0.00323502	0.00729191	Not-sig
cg11909865	C11orf57	0.759054	0.0299783	2.3418e-13	0.0423785	Not-sig
cg06910048	C11orf57	0.759054	0.0299783	5.01356e-08	0.0108126	Not-sig
cg08466074	C11orf58	0.0134059	-0.184699	0.598052	-0.00209888	Not-sig
cg17058777	C11orf59	1.59071e-05	-0.383012	1.49163e-09	0.0236987	Not-sig
cg19948397	C11orf61	0.000111379	0.445302	0.0167845	0.00190319	Not-sig
cg03694261	C11orf63	0.0204287	-0.564854	0.0336953	0.0362964	Not-sig
cg24400943	C11orf64	0.915215	-0.42329	0.818964	-0.00571164	Not-sig
cg13613532	C11orf65	0.00595027	0.53098	0.000135175	0.0233297	Not-sig
cg02420102	C11orf65	0.00595027	0.53098	0.104936	0.00675729	Not-sig
cg02717866	C11orf66	0.000273415	-0.932147	0.000634727	-0.10565	Not-sig
cg15105081	C11orf67	8.68614e-11	-0.981301	1.18356e-18	-0.0278533	Not-sig
cg22821606	C11orf67	8.68614e-11	-0.981301	1.11837e-05	-0.00454769	Not-sig
cg22986077	C11orf67	8.68614e-11	-0.981301	0.0830824	-0.0523366	Not-sig
cg16420888	C11orf68	1.77597e-07	-0.563891	0.021532	0.0256435	Not-sig
cg13547237	C11orf68	1.77597e-07	-0.563891	0.152005	-0.0361028	Not-sig
cg20346726	C11orf70	0.258381	0.368504	1.78266e-06	-0.118753	Not-sig
cg00202702	C11orf70	0.258381	0.368504	0.0748325	0.0451285	Not-sig
cg17048483	C11orf71	0.0869642	-0.227126	5.85098e-18	0.022687	Not-sig
cg24270244	C11orf71	0.0869642	-0.227126	7.19522e-18	0.014426	Not-sig
cg17606683	C11orf73	0.306124	-0.125151	8.82516e-08	0.0146625	Not-sig
cg15502446	C11orf73	0.306124	-0.125151	1.61276e-05	0.0226697	Not-sig
cg23324787	C11orf74	2.99342e-06	-0.6964	3.57014e-05	0.0615432	Not-sig
cg10364182	C11orf74	2.99342e-06	-0.6964	0.194048	-0.0311797	Not-sig
cg20731798	C11orf74	2.99342e-06	-0.6964	0.442093	-0.0196325	Not-sig
cg02547138	C11orf80	0.147621	-0.25117	0.294901	0.00243006	Not-sig
cg07714534	C11orf82	3.80148e-26	1.84931	0.170649	0.00460535	Not-sig
cg21161651	C11orf83	0.174686	-0.196119	1.37298e-17	0.0174716	Not-sig
cg23202409	C11orf83	0.174686	-0.196119	1.06007e-07	0.0158483	Not-sig
cg22627427	C11orf9	0.250137	0.277215	0.522537	-0.0233141	Not-sig
cg04237003	C11orf9	0.250137	0.277215	0.966537	0.00160984	Not-sig
cg20322876	C11orf92	0.023585	-0.675104	6.30911e-21	-0.173902	Not-sig
cg23591869	C11orf92	0.023585	-0.675104	7.56657e-20	-0.156184	Not-sig
cg20322876	C11orf93	0.00269007	0.761179	6.30911e-21	-0.173902	Not-sig
cg23591869	C11orf93	0.00269007	0.761179	7.56657e-20	-0.156184	Not-sig
cg17061853	C12orf11	2.18168e-08	0.794323	0.000131512	0.0109692	Not-sig
cg05289701	C12orf11	2.18168e-08	0.794323	0.0294093	0.00374632	Not-sig
cg10967280	C12orf12	0.913028	-0.134424	9.90813e-11	-0.0305417	Not-sig
cg26297688	C12orf23	0.61467	0.0680144	0.141057	0.0475771	Not-sig
cg24588599	C12orf24	0.518759	-0.12216	5.6008e-16	0.0185854	Not-sig
cg19020694	C12orf24	0.518759	-0.12216	1.17131e-05	0.00799845	Not-sig
cg21950493	C12orf24	0.518759	-0.12216	0.00528724	0.0282885	Not-sig
cg17119688	C12orf24	0.518759	-0.12216	0.218269	-0.0104285	Not-sig
cg13159566	C12orf26	0.000166848	-0.373983	0.692881	0.00317574	Not-sig
cg02351381	C12orf34	0.666291	0.129852	0.000139587	0.137952	Not-sig
cg01335367	C12orf34	0.666291	0.129852	0.916784	0.00411711	Not-sig
cg09970396	C12orf35	0.00144385	0.454238	0.105467	0.0261321	Not-sig
cg26127679	C12orf4	0.273558	0.109088	0.169002	-0.00910399	Not-sig
cg00686022	C12orf40	0.0775197	1.14918	0.00250703	-0.0539591	Not-sig
cg22941086	C12orf40	0.0775197	1.14918	0.162188	-0.0329912	Not-sig
cg09989134	C12orf44	0.550792	-0.0722042	1.68875e-21	0.0199863	Not-sig
cg23911972	C12orf44	0.550792	-0.0722042	1.85721e-16	0.0225081	Not-sig
cg22778180	C12orf47	0.00429564	0.23315	0.14811	0.0124319	Not-sig
cg05727959	C12orf48	5.38842e-21	1.44425	1.07669e-14	0.0226824	Not-sig
cg02806658	C12orf48	5.38842e-21	1.44425	1.75808e-11	0.0135687	Not-sig
cg04853383	C12orf49	0.0136936	0.322809	1.72444e-06	0.0100033	Not-sig
cg19850406	C12orf49	0.0136936	0.322809	0.13063	0.0234194	Not-sig
cg03109701	C12orf49	0.0136936	0.322809	0.511191	-0.0138474	Not-sig
cg12133004	C12orf54	0.00010071	-3.01245	0.00122031	-0.119289	Not-sig
cg26754448	C12orf57	2.06965e-07	-0.802942	0.0149614	-0.0405363	Not-sig
cg22335340	C12orf57	2.06965e-07	-0.802942	0.934742	0.00222897	Not-sig
cg26718420	C12orf59	7.39571e-10	1.552	0.11414	-0.0664227	Not-sig
cg25494227	C12orf59	7.39571e-10	1.552	0.554384	0.016017	Not-sig
cg14341030	C12orf60	0.0552654	0.377118	1.0535e-07	0.00640438	Not-sig
cg22833175	C12orf60	0.0552654	0.377118	0.0339083	0.0721212	Not-sig
cg02307482	C12orf60	0.0552654	0.377118	0.700592	0.00119185	Not-sig
cg21544377	C12orf61	0.759626	0.0687084	1.16341e-12	0.0296761	Not-sig
cg14108394	C12orf61	0.759626	0.0687084	3.25296e-12	-0.0212162	Not-sig
cg25217357	C12orf61	0.759626	0.0687084	1.3437e-05	0.0346419	Not-sig
cg01372605	C12orf62	3.96718e-07	-0.511736	8.17885e-09	0.00690244	Not-sig
cg17774305	C12orf62	3.96718e-07	-0.511736	1.22658e-05	0.0106706	Not-sig
cg14571620	C12orf65	0.646777	-0.0526987	5.95337e-10	0.0149255	Not-sig
cg16195804	C12orf65	0.646777	-0.0526987	4.7261e-07	0.0162439	Not-sig
cg08647727	C12orf72	0.00194765	-0.416252	0.000365843	0.025095	Not-sig
cg02342494	C12orf72	0.00194765	-0.416252	0.49832	-0.00192802	Not-sig
cg21768899	C12orf75	2.66194e-11	1.37514	0.000991496	0.00378995	Not-sig
cg09778734	C12orf76	7.7139e-05	0.438455	0.068126	-0.0276653	Not-sig
cg09276355	C13orf1	0.0124449	-0.256364	6.57482e-07	0.014191	Not-sig
cg13614181	C13orf15	0.199552	-0.216785	5.76719e-07	0.179919	Not-sig
cg24916177	C13orf15	0.199552	-0.216785	0.000144084	0.103585	Not-sig
cg16384137	C13orf16	0.0609177	0.937773	0.000141687	-0.128242	Not-sig
cg17904815	C13orf23	3.89375e-18	1.03001	1.6423e-10	0.023746	Not-sig
cg10923408	C13orf26	0.0212041	-1.44238	0.494012	0.0212821	Not-sig
cg06880557	C13orf27	9.31334e-06	0.724531	0.0403477	0.0551576	Not-sig
cg00056767	C13orf31	0.00254121	0.399015	0.0068675	0.0837844	Not-sig
cg24891133	C13orf33	0.210285	-0.391678	0.559114	-0.0200119	Not-sig
cg09480162	C13orf34	8.76324e-23	1.38047	0.43418	0.00691678	Not-sig
cg04171565	C13orf34	8.76324e-23	1.38047	0.482979	0.00309927	Not-sig
cg17906786	C13orf36	5.16425e-08	-3.41286	0.0288449	0.0706813	Not-sig
cg18401406	C13orf36	5.16425e-08	-3.41286	0.919374	-0.00298465	Not-sig
cg09480162	C13orf37	5.51596e-15	1.04003	0.43418	0.00691678	Not-sig
cg04171565	C13orf37	5.51596e-15	1.04003	0.482979	0.00309927	Not-sig
cg09430689	C14orf1	0.133175	-0.201757	1.16883e-21	0.041745	Not-sig
cg00128654	C14orf102	0.991212	0.00125787	2.71727e-12	0.0391219	Not-sig
cg13682722	C14orf102	0.991212	0.00125787	0.520806	0.0121947	Not-sig
cg14723799	C14orf104	0.677679	0.0447754	6.07112e-20	0.0210145	Not-sig
cg14282941	C14orf104	0.677679	0.0447754	0.0139839	0.00967681	Not-sig
cg19903229	C14orf105	3.06888e-20	5.01051	8.19519e-07	-0.115995	Not-sig
cg15937081	C14orf106	1.3593e-12	0.707593	0.0013782	0.0193711	Not-sig
cg04166304	C14orf106	1.3593e-12	0.707593	0.181204	0.00809015	Not-sig
cg12873941	C14orf109	0.272868	-0.111551	2.51372e-11	0.00957222	Not-sig
cg11498740	C14orf109	0.272868	-0.111551	0.00901101	0.035727	Not-sig
cg21207436	C14orf115	5.14653e-06	1.9956	0.00305792	0.0783115	Not-sig
cg22247240	C14orf115	5.14653e-06	1.9956	0.380352	-0.0220932	Not-sig
cg04371779	C14orf118	0.767456	-0.0365699	1.62027e-16	0.0409106	Not-sig
cg14171478	C14orf118	0.767456	-0.0365699	0.000682171	0.0328049	Not-sig
cg16141690	C14orf119	0.0638006	-0.174886	7.54175e-16	-0.0528514	Not-sig
cg25140501	C14orf119	0.0638006	-0.174886	0.0218207	0.00697668	Not-sig
cg25803423	C14orf119	0.0638006	-0.174886	0.0316351	-0.00247658	Not-sig
cg00832517	C14orf126	0.118651	0.17048	3.51298e-15	0.0263414	Not-sig
cg15247031	C14orf126	0.118651	0.17048	0.446645	0.00848266	Not-sig
cg20550520	C14orf128	4.63221e-06	-0.817673	3.51788e-10	0.11188	Not-sig
cg07948245	C14orf128	4.63221e-06	-0.817673	0.000340377	0.0032265	Not-sig
cg19070873	C14orf132	4.98686e-08	-1.56041	0.172127	0.0588482	Not-sig
cg11172299	C14orf142	0.2712	-0.122968	2.19664e-16	0.0296247	Not-sig
cg15186869	C14orf142	0.2712	-0.122968	9.56384e-12	0.0327972	Not-sig
cg24023606	C14orf143	2.51373e-06	0.513215	2.22484e-08	0.0183275	Not-sig
cg21379309	C14orf147	0.192823	-0.183108	0.0196302	0.0172614	Not-sig
cg13846682	C14orf147	0.192823	-0.183108	0.102751	-0.00909463	Not-sig
cg13550877	C14orf148	1.58114e-05	0.971338	0.0157949	-0.0113295	Not-sig
cg23709121	C14orf149	0.418645	0.107774	4.846e-15	0.0351869	Not-sig
cg15569512	C14orf153	5.68156e-07	-0.441376	0.0352438	0.0059459	Not-sig
cg21974996	C14orf156	0.250108	-0.181483	1.48162e-24	0.0478611	Not-sig
cg15046735	C14orf156	0.250108	-0.181483	0.000180001	0.00276537	Not-sig
cg14912575	C14orf162	0.159923	0.840308	2.08258e-09	-0.178576	Not-sig
cg08675585	C14orf166B	0.571401	0.347481	0.424697	0.02565	Not-sig
cg16101572	C14orf176	2.62657e-17	-2.75608	4.59597e-38	-0.0617606	Not-sig
cg01027805	C14orf176	2.62657e-17	-2.75608	1.7764e-05	-0.0160657	Not-sig
cg06906435	C14orf177	0.948978	0.130994	2.53467e-07	-0.235444	Not-sig
cg24169915	C14orf177	0.948978	0.130994	2.63014e-05	-0.0872151	Not-sig
cg12781395	C14orf178	0.0259559	-0.685099	1.99342e-06	0.0097026	Not-sig
cg14008119	C14orf179	2.78522e-05	-0.394913	0.00283554	0.0138201	Not-sig
cg05032550	C14orf2	0.00875778	-0.355271	1.10943e-07	0.0367722	Not-sig
cg09546345	C14orf21	0.912471	-0.0183171	2.60947e-12	0.0101471	Not-sig
cg06824727	C14orf21	0.912471	-0.0183171	0.823419	0.00120995	Not-sig
cg07989514	C14orf4	4.95533e-09	-0.760489	1.47326e-21	0.0292134	Not-sig
cg03366677	C14orf4	4.95533e-09	-0.760489	5.53929e-17	0.0101773	Not-sig
cg03617367	C14orf43	1.82392e-09	-0.609163	4.70017e-19	0.0126395	Not-sig
cg23940655	C14orf43	1.82392e-09	-0.609163	5.57056e-16	0.0447073	Not-sig
cg12774845	C14orf45	0.000884963	-0.50415	6.87614e-05	0.10648	Not-sig
cg04514469	C14orf49	0.0056591	-0.627053	2.02621e-06	-0.151526	Not-sig
cg16522484	C14orf49	0.0056591	-0.627053	4.454e-05	-0.103653	Not-sig
cg00239071	C14orf68	0.77659	-0.139241	5.35328e-07	-0.0485707	Not-sig
cg19798224	C14orf68	0.77659	-0.139241	0.0605499	-0.0442879	Not-sig
cg13332088	C14orf80	3.99355e-06	0.707887	6.2863e-14	0.0275159	Not-sig
cg18112005	C14orf80	3.99355e-06	0.707887	0.193526	-0.000739969	Not-sig
cg03565081	C14orf93	0.461719	-0.0720846	0.343911	-0.0363248	Not-sig
cg14386691	C14orf93	0.461719	-0.0720846	0.364097	0.00955514	Not-sig
cg27394486	C15orf2	0.934906	0.0817924	1.09984e-05	-0.116376	Not-sig
cg08027001	C15orf21	0.926202	-0.0313697	0.0102578	0.0516031	Not-sig
cg12237946	C15orf24	0.0278647	-0.197667	1.19137e-05	-0.0784175	Not-sig
cg27379417	C15orf24	0.0278647	-0.197667	0.00566139	0.0150835	Not-sig
cg18099844	C15orf24	0.0278647	-0.197667	0.0069652	-0.0569498	Not-sig
cg21484964	C15orf24	0.0278647	-0.197667	0.216913	-0.0258682	Not-sig
cg27321979	C15orf27	6.66962e-08	-1.08266	0.00754063	0.0723704	Not-sig
cg23484278	C15orf27	6.66962e-08	-1.08266	0.0276612	0.0673009	Not-sig
cg19021732	C15orf29	0.00376609	-0.285008	0.0328508	-0.0124729	Not-sig
cg05855071	C15orf29	0.00376609	-0.285008	0.973404	0.000168028	Not-sig
cg17978274	C15orf32	0.977073	-0.0500554	0.0104956	-0.0910241	Not-sig
cg25951582	C15orf33	8.42122e-09	-1.30024	2.18168e-06	0.0335603	Not-sig
cg23504246	C15orf33	8.42122e-09	-1.30024	0.0188245	0.0888836	Not-sig
cg27079104	C15orf34	0.394681	0.18667	0.0426326	0.0291338	Not-sig
cg23318804	C15orf39	0.423897	-0.0983656	0.089058	0.0016912	Not-sig
cg20543571	C15orf43	0.214149	1.21557	4.38395e-11	-0.132689	Not-sig
cg16310262	C15orf44	2.01626e-08	0.422741	5.89293e-05	0.0110687	Not-sig
cg22794078	C15orf44	2.01626e-08	0.422741	0.0218648	0.0356916	Not-sig
cg08278554	C15orf48	0.200801	-0.404665	0.775299	0.00570518	Not-sig
cg20678353	C15orf53	0.0638932	0.734979	0.605378	0.0163403	Not-sig
cg05334239	C15orf57	2.17398e-08	-0.49034	7.00874e-17	-0.0211517	Not-sig
cg17146877	C15orf57	2.17398e-08	-0.49034	0.154142	0.0124311	Not-sig
cg23979923	C15orf58	0.340299	0.155479	2.0555e-21	0.051792	Not-sig
cg05641961	C15orf58	0.340299	0.155479	2.1388e-10	0.0116923	Not-sig
cg00480356	C15orf63	0.00135759	0.458091	0.000508696	-0.0360452	Not-sig
cg08473533	C16orf42	9.75054e-07	-0.536704	0.000991724	0.0670621	Not-sig
cg16133244	C16orf42	9.75054e-07	-0.536704	0.0131824	-0.0632971	Not-sig
cg18146152	C16orf42	9.75054e-07	-0.536704	0.252645	-0.0333183	Not-sig
cg07977490	C16orf45	5.62056e-10	-1.41036	0.381225	0.023325	Not-sig
cg12879297	C16orf46	0.000993071	0.399352	7.21895e-25	0.0461635	Not-sig
cg24687764	C16orf46	0.000993071	0.399352	0.0223126	-0.00401859	Not-sig
cg06637893	C16orf48	0.000901031	-0.440133	0.000202234	0.125568	Not-sig
cg26335299	C16orf48	0.000901031	-0.440133	0.185881	0.0199779	Not-sig
cg10052190	C16orf52	0.2557	-0.111715	0.483589	0.0180121	Not-sig
cg04660698	C16orf53	0.176295	0.165364	1.03402e-18	0.0371187	Not-sig
cg23093496	C16orf54	2.17208e-06	-1.26778	0.000767802	0.086133	Not-sig
cg26285698	C16orf54	2.17208e-06	-1.26778	0.0474901	-0.0491446	Not-sig
cg26563737	C16orf55	2.24109e-05	0.59039	2.2762e-06	-0.115758	Not-sig
cg02910574	C16orf55	2.24109e-05	0.59039	0.00373785	-0.0914861	Not-sig
cg07398350	C16orf57	0.327287	0.0872075	7.1476e-16	0.0329863	Not-sig
cg03278960	C16orf57	0.327287	0.0872075	0.000790503	0.0131901	Not-sig
cg27196129	C16orf58	0.718106	-0.0453573	2.51842e-14	0.0177098	Not-sig
cg05832487	C16orf59	2.10955e-21	1.71647	0.0110536	0.0386897	Not-sig
cg20567721	C16orf61	0.685664	0.0555022	1.15352e-27	-0.0468576	Not-sig
cg01848594	C16orf61	0.685664	0.0555022	5.9649e-11	-0.0279201	Not-sig
cg17698643	C16orf63	0.502865	0.0734705	2.2806e-16	0.0289211	Not-sig
cg21306218	C16orf7	0.00021077	-0.468938	2.76874e-07	0.00929543	Not-sig
cg07352600	C16orf70	0.789878	0.0292054	0.0860216	0.0166017	Not-sig
cg09585834	C16orf71	0.718259	-0.0839174	7.41669e-15	0.0307689	Not-sig
cg20141013	C16orf72	0.000370777	-0.259439	8.62085e-22	0.0358074	Not-sig
cg12529801	C16orf72	0.000370777	-0.259439	0.000598095	0.0474839	Not-sig
cg25665528	C16orf79	0.0194442	0.473358	0.0102445	-0.0568053	Not-sig
cg18633178	C16orf80	0.136456	-0.148121	3.70859e-08	0.0104957	Not-sig
cg06637893	C16orf86	1.05679e-13	-1.24538	0.000202234	0.125568	Not-sig
cg26335299	C16orf86	1.05679e-13	-1.24538	0.185881	0.0199779	Not-sig
cg18342900	C16orf87	0.310515	0.117833	1.59464e-31	-0.19434	Not-sig
cg07707498	C16orf87	0.310515	0.117833	3.11458e-08	0.0298026	Not-sig
cg21615663	C16orf88	2.65019e-16	0.901627	2.73357e-07	-0.170172	Not-sig
cg16616769	C16orf88	2.65019e-16	0.901627	3.99496e-06	-0.175535	Not-sig
cg14828965	C16orf93	0.00559963	0.444888	1.80255e-13	0.028424	Not-sig
cg13150441	C16orf93	0.00559963	0.444888	0.885309	0.00175884	Not-sig
cg07265622	C17orf100	0.0193324	-0.340791	2.05051e-26	-0.0264984	Not-sig
cg26623286	C17orf100	0.0193324	-0.340791	0.001822	0.036036	Not-sig
cg24200059	C17orf101	0.0423461	-0.222311	0.0355682	-0.0138477	Not-sig
cg08799191	C17orf101	0.0423461	-0.222311	0.476105	-0.00106884	Not-sig
cg06557358	C17orf102	0.637354	0.429253	0.365168	0.0353941	Not-sig
cg16366323	C17orf105	0.779713	-0.503607	0.666145	0.0110313	Not-sig
cg12452675	C17orf106	4.0195e-10	-0.734096	7.33808e-22	0.0355794	Not-sig
cg07471052	C17orf106	4.0195e-10	-0.734096	0.0101475	-0.0641579	Not-sig
cg16419345	C17orf106	4.0195e-10	-0.734096	0.192672	0.0121712	Not-sig
cg19895197	C17orf37	0.000176995	1.07848	0.00481088	0.0244743	Not-sig
cg16323498	C17orf39	1.12678e-17	-0.999002	0.0167905	0.0295192	Not-sig
cg06836338	C17orf39	1.12678e-17	-0.999002	0.0182627	0.0204789	Not-sig
cg00480209	C17orf48	3.95072e-08	-0.552717	6.49302e-22	0.0249136	Not-sig
cg03592161	C17orf48	3.95072e-08	-0.552717	7.44621e-20	0.0147168	Not-sig
cg19670317	C17orf59	3.2528e-12	-0.739116	2.96519e-07	-0.0119037	Not-sig
cg05236474	C17orf59	3.2528e-12	-0.739116	2.94098e-05	0.00561698	Not-sig
cg15215114	C17orf61	8.29422e-14	-1.16084	0.000369579	-0.00290662	Not-sig
cg00309204	C17orf61	8.29422e-14	-1.16084	0.0275231	0.00510695	Not-sig
cg00602891	C17orf62	0.851115	-0.0255899	0.000978873	0.0310411	Not-sig
cg08040471	C17orf62	0.851115	-0.0255899	0.73282	-0.0127344	Not-sig
cg24615044	C17orf65	0.135576	0.174574	4.33492e-14	0.0183388	Not-sig
cg15517965	C17orf65	0.135576	0.174574	5.19856e-08	0.0161748	Not-sig
cg26138224	C17orf68	0.0381917	-0.211585	8.95678e-09	0.0147137	Not-sig
cg15811235	C17orf68	0.0381917	-0.211585	0.00011047	0.0283501	Not-sig
cg16904599	C17orf71	0.0989344	0.129659	0.0126133	0.01846	Not-sig
cg16910379	C17orf79	0.253337	-0.149222	1.6152e-12	0.0125101	Not-sig
cg21287330	C17orf81	0.0208643	-0.249243	4.53749e-14	0.0177973	Not-sig
cg11212609	C17orf81	0.0208643	-0.249243	2.0531e-13	0.0297376	Not-sig
cg07389922	C17orf81	0.0208643	-0.249243	5.47811e-05	0.0485132	Not-sig
cg11566939	C17orf81	0.0208643	-0.249243	0.000216911	0.00911895	Not-sig
cg07482936	C17orf82	0.000267485	1.00255	0.00792834	0.0892658	Not-sig
cg20359349	C17orf88	0.868126	-0.115045	0.960126	-0.00181595	Not-sig
cg11099291	C17orf91	7.079e-20	-1.39733	1.01342e-08	0.0091623	Not-sig
cg18106189	C18orf1	0.00482157	-0.595666	0.000789115	-0.146856	Not-sig
cg04633384	C18orf1	0.00482157	-0.595666	0.0777445	0.0583835	Not-sig
cg12219753	C18orf10	0.985232	-0.00305154	0.00564985	0.0140238	Not-sig
cg23776217	C18orf10	0.985232	-0.00305154	0.0321809	0.0133253	Not-sig
cg22295573	C18orf16	0.864531	0.164478	0.00127911	-0.0795708	Not-sig
cg00729275	C18orf16	0.864531	0.164478	0.866614	0.00634016	Not-sig
cg09685104	C18orf19	0.088609	0.182336	2.97998e-10	0.0233376	Not-sig
cg01722450	C18orf20	0.893078	-0.33986	0.000148979	-0.143051	Not-sig
cg10054857	C18orf20	0.893078	-0.33986	0.000381769	-0.146624	Not-sig
cg18382305	C18orf34	0.000111605	-1.34149	3.25369e-07	0.164958	Not-sig
cg08390021	C18orf54	6.71824e-16	1.15113	0.00374118	0.0627613	Not-sig
cg03954150	C18orf55	0.212182	-0.150548	0.00029762	0.0109652	Not-sig
cg26909237	C18orf55	0.212182	-0.150548	0.293409	0.0208094	Not-sig
cg18419020	C18orf56	0.00107721	0.669343	1.3073e-16	-0.0253054	Not-sig
cg23384185	C18orf56	0.00107721	0.669343	0.28447	0.0120635	Not-sig
cg18175410	C18orf8	0.672353	0.0570956	1.31129e-15	0.0128635	Not-sig
cg20643362	C19orf12	0.264504	0.231477	1.44099e-06	0.0197241	Not-sig
cg07288394	C19orf12	0.264504	0.231477	0.075473	0.0126501	Not-sig
cg27623214	C19orf18	0.455782	0.304182	0.0757717	-0.0426164	Not-sig
cg18022193	C19orf22	0.246218	0.137735	1.37298e-17	0.0149808	Not-sig
cg13078388	C19orf23	0.0324426	0.343272	2.61914e-06	0.0222551	Not-sig
cg18194038	C19orf23	0.0324426	0.343272	1.0173e-05	0.0141745	Not-sig
cg13795840	C19orf24	0.404109	0.123072	3.38938e-09	-0.158226	Not-sig
cg25622628	C19orf24	0.404109	0.123072	0.0777445	0.0056484	Not-sig
cg26667975	C19orf26	0.667014	-0.147313	0.203535	0.0273215	Not-sig
cg20893022	C19orf30	0.317915	-0.821758	0.00762539	0.0802209	Not-sig
cg26005082	C19orf30	0.317915	-0.821758	0.0645779	0.0608804	Not-sig
cg21300318	C19orf30	0.317915	-0.821758	0.174014	0.0515876	Not-sig
cg01400401	C19orf30	0.317915	-0.821758	0.554191	0.0297343	Not-sig
cg19646028	C19orf30	0.317915	-0.821758	0.765528	-0.00903054	Not-sig
cg04640886	C19orf30	0.317915	-0.821758	0.826685	0.00577447	Not-sig
cg02479575	C19orf30	0.317915	-0.821758	0.928163	0.00343966	Not-sig
cg01129847	C19orf35	0.839526	0.0553815	2.35261e-07	0.130666	Not-sig
cg19939660	C19orf36	0.000328034	-0.747419	0.0238244	0.0241829	Not-sig
cg12754733	C19orf39	0.600117	-0.0775327	9.33315e-15	0.0172824	Not-sig
cg07569069	C19orf39	0.600117	-0.0775327	1.87856e-12	0.0128428	Not-sig
cg16174234	C19orf40	1.00546e-08	0.850615	5.11757e-05	0.0456479	Not-sig
cg01857260	C19orf41	0.000175273	3.66902	0.00633668	-0.0893211	Not-sig
cg09697795	C19orf41	0.000175273	3.66902	0.266739	-0.0311134	Not-sig
cg17847607	C19orf44	0.0976988	-0.171884	1.90549e-15	0.0349875	Not-sig
cg21550442	C19orf46	0.109424	0.670969	0.396564	-0.0372157	Not-sig
cg14093125	C19orf48	4.48635e-10	0.991261	0.03981	0.00599412	Not-sig
cg06600447	C19orf50	0.0211952	-0.190512	4.09875e-09	0.0205554	Not-sig
cg26964415	C19orf50	0.0211952	-0.190512	0.504237	-0.00210822	Not-sig
cg24946544	C19orf51	5.81439e-17	2.52204	0.0410134	0.0193248	Not-sig
cg19998328	C19orf52	0.161469	-0.130427	1.10413e-07	-0.121396	Not-sig
cg04849025	C19orf52	0.161469	-0.130427	0.000743586	0.0160074	Not-sig
cg24352736	C19orf52	0.161469	-0.130427	0.441725	0.0125459	Not-sig
cg18570262	C19orf52	0.161469	-0.130427	0.795233	-0.00262674	Not-sig
cg20084646	C19orf53	0.0354055	-0.281617	1.00595e-18	0.0236444	Not-sig
cg09952620	C19orf53	0.0354055	-0.281617	0.000127745	0.029525	Not-sig
cg08367223	C19orf54	0.000787477	0.375956	0.136529	0.0615068	Not-sig
cg24673765	C19orf55	0.0142749	0.2782	0.726474	0.0096196	Not-sig
cg19191883	C19orf56	6.55724e-10	-0.565739	4.05221e-12	0.0288775	Not-sig
cg13086467	C19orf56	6.55724e-10	-0.565739	7.88376e-05	-0.103459	Not-sig
cg00033773	C19orf56	6.55724e-10	-0.565739	0.000115688	-0.0979044	Not-sig
cg25263559	C19orf56	6.55724e-10	-0.565739	0.0254293	0.0317043	Not-sig
cg03430067	C19orf57	0.0804245	0.459026	1.75656e-30	-0.0960783	Not-sig
cg21517055	C19orf57	0.0804245	0.459026	0.812064	0.0114409	Not-sig
cg01556075	C19orf59	1.69803e-09	2.24572	0.643358	0.01104	Not-sig
cg18732541	C19orf59	1.69803e-09	2.24572	0.996637	0.000175501	Not-sig
cg21277505	C19orf63	0.518723	-0.105308	1.06534e-06	-0.0997653	Not-sig
cg09286787	C19orf63	0.518723	-0.105308	3.69319e-06	-0.101069	Not-sig
cg22563182	C19orf70	4.37937e-08	-0.699976	4.70858e-18	0.0171401	Not-sig
cg17830754	C19orf70	4.37937e-08	-0.699976	4.38535e-11	0.070382	Not-sig
cg09231514	C19orf70	4.37937e-08	-0.699976	0.0773261	0.0778331	Not-sig
[truncated: 16,040 more rows]
